# Supplementary material for: A Candidate Subspecies Discrimination System Involving a Vomeronasal Receptor Gene with Different Alleles Fixed in M. m. domesticus and M. m. musculus
Source: PLoS One. 2010 Sep 9;5(9):e12638. doi: 10.1371/journal.pone.0012638 (PMC2936562; doi:10.1371/journal.pone.0012638)
Supplement: File S1 — The partial DNA sequences of nine of the top ten V1R genes selected in our screen of Perlegen SNPs. These were rejected as having few or no fixed differences between PWD and WSB. (0.05 MB TXT) [file pone.0012638.s002.txt]

`>WSB Vmn1r12
ATGCCTTCATTATTAGAGAATATCCTTTATTTTCAAGCTGGGCTTGGAGTCCTAGCCAAT
ATATTTCTTCTTGTTTTCTATGTTTTTATAATCCTAGGTCACAGACCTAAGCCCATGGAC
TTGATCTCCTGTCAACTGACCTTTGTTCACATAATGATGTTCTTTGCTGGAGAGAATTTT
TGGCTTGCAGACATATTTGAGTCACTGAATGTTGAGAATGACTTCAAATGTAAGGCAACT
TTTTACACAAAGAGAGTGATGAGAGGTCTCTCTATCTGCATCACCTGCCTCCTGAGTGTG
TTCCAGGCTGTCATGATCAGTCACAGGAACTCCTTGTTGGCAAAAATTAAACATAGACTA
AAAAAATACATGATCAACACATTATTTTATATTTGGTCTTTCAATTTGTCCTTCAGTAGT
AACCTGATCTTTTATGTTGGTGGTTTTACCAATGTGAGTCAGACCAAGCAGTTGAAAGTC
ACTAAATCCTGCTCACTCATCCCCATGAACTACATTGTCAGGAGCTTGATTTTAACTGTG
ACAACTTCCAGGGATATGTTTCTTGTAGGAATCATGCTGACGACAAGCACATACATGGTG
ATTATCTTGTGTAGACATCAGAGGCAATGCAAGCATCTTCATAGCATCACTCCTTGCCTG
AGAGCATCCCCTGAGACAAGGGCTACCCATATCATCTTGCTGCTGGTGTTTTTCTTTGTG
GTCATGTACTGGGTGGACTTCATCATCTCATTCACCTCAATCCTGTTATGGATTTATGAT
CCGGTCATCTTGATTGTTCAGAAGTTTGTGGTAAATGCTTATCCCACAATTACTCCTTTG
GTACAAATCAGTTCTGATAAGAGAATTACTAGGATGGTGAAAAACTTGCAGTCTCAGTGC
TACTAG
>LEWES Vmn1r12 
ATGCCTTCATTATTAGAGAATATCCTTTATTTTCAAGCTGGGCTTGGAGTCCTAGCCAAT
ATATTTCTTCTTGTTTTCTATGTTTTTATAATCCTAGGTCACAGACCTAAGCCCATGGAC
TTGATCTCCTGTCAACTGACCTTTGTTCACATAATGATGTTCTTTGCTGGAGAGAATTTT
TGGCTTGCAGACATATTTGAGTCACTGAATGTTGAGAATGACTTCAAATGTAAGGCAACT
TTTTACACAAAGAGAGTGATGAGAGGTCTCTCTATCTGCATCACCTGCCTCCTGAGTGTG
TTCCAGGCTGTCATGATCAGTCACAGGAACTCCTTGTTGGCAAAAATTAAACATAGACTA
AAAAAATACATGATCAACACATTATTTTATATTTGGTCTTTCAATTTGTCCTTCAGTAGT
AACCTGATCTTTTATGTTGGTGGTTTTACCAATGTGAGTCAGACCAAGCAGTTGAAAGTC
ACTAAATCCTGCTCACTCATCCCCATGAACTACATTGTCAGGAGCTTGATTTTAACTGTG
ACAACTTCCAGGGATATGTTTCTTGTAGGAATCATGCTGACTACAAGCACATACATGGTG
ATTATCTTGTGTAGACATCAGAGGCAATGCAAGCATCTTCATAGCATCACTCCTTGCCTG
AGAGCATCCCCTGAGACAAGGGCTACCCATATCATCTTGCTGCTGGTGTTTTTCTTTGTG
GTCATGTACTGGGTGGACTTCATCATCTCATTCACCTCAATCCTGTTATGGATTTATGAT
CCGGTCATCTTGATTGTTCAGAAGTTTGTGGTAAATGCTTATCCCACAATTACTCCTTTG
GTACAAATCAGTTCTGATAAAAGAATTACTAGGATGGTGAAAAACTTGCAGTCTCAGTGC
TACTAG
>PERA Vmn1r12
ATGCCTTCATTATTAGAGAATATCCTTTATTTTCAAGCTGGGCTTGGAGTCCTAGCCAAT
ATATTTCTTCTTGTTTTCTATGTTTTTATAATCCTAGGTCACAGACCTAAGCCCATGGAC
TTGATCTCCTGTCAACTGACCTTTGTTCACATAATGATGTTCTTTGCTGGAGAGGATTTT
TGGCTTGCAGACATATTTGAGTCACTGAATGTTGAGAATGACTTCAAATGTAAGGCAACT
TTTTACACNAAGAGAGTGATGAGAGGTCTCTCTATCTGCATCACCTGCCTCCTGAGTGTG
TTCCAGGCTGTCATGATCAGTCACAGGAACTCCTTGTTGGCAAAAATTAAACATAGACTA
AAAAAATACATGATCAACACATTATTTTATATTTGGTCTTTCAATTTGTCCTTCAGTAGT
AACCTGATCTTTTATGTTGGTGGTTTTACCAATGTGAGTCAGACCAAGCAGTTGAAAGTC
ACTAAATCCTGCTCACTCATCCCCATGAACTACATTGTCAGGAGCTTGATTTTAACTGTG
ACAACTTCCAGGGATATGTTTCTTGTAGGAATCATGCTGACTACAAGCACATACATGGTG
ATTATCTTGTGTAGACATCAGAGGCAATGCAAGCATCTTCATAGCATCACTCCTTGCCTG
AGAGCATCCCCTGAGACAAGGGCTACCCATATCATCTTGCTGCTGGTGTTTTTCTTTGTG
GTCATGTACTGGGTGGACTTCATCATCTCATTCACCTCAATCCTGTTATGGATTTATGAT
CCGGTCATCTTGATTGTTCAGAAGTTTGTGGTAAATGCTTATCCCACAATTACTCCTTTG
GTACAAATCAGTTCTGATAAGAGAATTACTAGGATGGTGAAAAACTTGCAGTCTCAGTGC
TACTAG
>CZECH I Vmn1r12
ATGCCTTCATTATTAGAGAATATCCTTTATTTTCAAGCTGGGCTTGGAGTCCTAGCCAAT
ATATTTCTTCTTGTTTTCTATGTTTTTATAATCCTAGGTCACAGACCTAAGCCCATGGAC
TTGATCTCCTGTCAACTGACCTTTGTTCACATAATGATGTTTCTTGCTGGAGAGAATTTT
TGGCTTGCAGACATATTTGAGTCACTGAATGTTGAGAATGACTTCAAATGTAAGGCAACT
TTTTACACAAAGAGAGTGATGAGAGGTCTCTCTATCTGCATCACCTGCCTCCTGAGTGTG
TTCCAGGCTGTCATGATCAGTCACAGGAACTCCTTGTTGGCAAAAATTAAACATAGACTA
AAAAAATACATGATCAACACATTATTTTATATTTGGNCTTTCAATTTGTCCTTCAGTAGT
AACCTGATCTTTTATGTTGGTGGTTTTACCAATGTGAGTCAGACCAAGCAGTTGAAAGTC
ACTAAATCCTGCTCACTCATCCCCATGGACNACATTGTCGGGAGCTTGATTTTAACTGTG
ACAACTTCCAGGGATATGTTTCTTGTAGGAATCATGCTGACTACAAGCACATACATGGTG
ATTATCTTGTGTAGACATCAGAGGCAATG-------------------------------
------------------------------------------------------------
------------------------------------------------------------
------------------------------------------------------------
------------------------------------------------------------
------
>PWD Vmn1r12
ATGCCTTCATTATTAGAGAATATCCTTTATTTTCAAGCTGGGCTTGGAGTCCTAGCCAAT
ATATTTCTTCTTGTTTTCTATGTTTTTATAATCCTAGGTCACAGACCTAAGCCCATGGAC
TTGATCTCCTGTCAACTGACCTTTGTTCACATAATGATGTTTCTTGCTGGAGAGAATTTT
TGGCTTGCAGACATATTTGAGTCACTGAATGTTGAGAATGACTTCAAATGTAAGGCAACT
TTTTACACAAAGAGAGTGATGAGAGGTCTCTCTATCTGCATCACCTGCCTCCTGAGTGTG
TTCCAGGCTGTCATGATCAGTCACAGGAACTCCTTGTTGGCAAAAATTAAACATAGACTA
AAAAAATACATGATCAACACATTATTTTATATTTGGTCTTTCAATTTGTCCTTCAGTAGT
AACCTGATCTTTTATGTTGGTGGTTTTACCAATGTGAGTCAGACCAAGCAGTTGAAAGTC
ACTAAATCCTGCTCACTCATCCCCATGAACTACATTGTCAGGAGCTTGATTTTAACTGTG
ACAACTTCCAGGGATATGTTTCTTGTAGGAATCATGCTGACTACAAGCACATACCTGGTG
ATTATCTTGGGTAGACATCAGAGGCAATGCAAGCATCTTCATAGCATCACTCCTTGCCTG
AGAGCATCCCCTGAGAAAAGGGCTACCCATATCATCTTGCTGCTGGGGGTTTTCTTTGGG
GGCATGTACTGGGGGGACTTCATCATCTCATTCACCTCAATCCTGTTATGGATTTATGAT
CCGGTCATCTTGATTGTTCAGAAGTTTGTGGTAAATGCTTATCCCACAATTACTCCTTTG
GTACAAATCAGTTCTGATAAGAGAATTACTAGGATGGTGAAAAACTTGCAGTCTCAGTGC
TACTAG
>PWK Vmn1r12
ATGCCTTCATTATTAGAGAATATCCTTTATTTTCAAGCTGGGCTTGGAGTCCTAGCCAAT
ATATTTCTTCTTGTTTTCTATGTTTTTATAATCCTAGGTCACAGACCTAAGCCCATGGAC
TTGATCTCCTGTCAACTGACCTTTGTTCACATAATGATGTTTCTTGCTGGAGAGAATTTT
TGGCTTGCAGACATATTTGAGTCACTGAATGTTGAGAATGACTTCAAATGTAAGGCAACT
TTTTACACAAAGAGAGTGATGAGAGGTCTCTCTATCTGCATCACCTGCCTCCTGAGTGTG
TTCCAGGCTGTCATGATCAGTCACAGGAACTCCTTGTTGGCAAAAATTAAACATAGACTA
AAAAAATACATGATCAACACATTATTTTATATTTGGTCTTTCAATTTGTCCTTCAGTAGT
AACCTGATCTTTTATGTTGGTGGTTTTACCAATGTGAGTCAGACCAAGCAGTTGAAAGTC
ACTAAATCCTGCTCACTCATCCCCATGAACTACATTGTCAGGAGCTTGATTTTAACTGTG
ACAACTTCCAGGGATATGTTTCTTGTAGGAATCATGCTGACTACAAGCACATACATGGTG
ATTATCTTGTGTAGACATCAGAGGCAATGCAAGCATCTTCATAGCATCACTCCTTGCCTG
AGAGCATCCCCTGAGACAAGGGCTACCCATATCATCTTGCTGCTGGTGTTTTTCTTTGTG
GTCATGTACTGGGTGGACTTCATCATCTCATTCACCTCAATCCTGTTATGGATTTATGAT
CCGGTCATCTTGATTGTTCAGAAGTTTGTGGTAAATGCTTATCCCACAATTACTCCTTTG
GTACAAATCAGTTCTGATAAGAGAATTACTAGGATGGTGAAAAACTTGCAGTCTCAGTGC
TACTAG
>WSB Vmn1r31
ATGTTTGCATTCAAGAATGTCCTTTATTTCCAAGCTGGACTTGGAGCCTTAGCCAATATG
TTTCTTCTTTGTTTCTATATTTTCATATTCATAGGTCACAGACCTAAACCTACAGACTTG
ATCTCCTGTCAACTCACCTTTATTCACATGATGATGTTTCTCACTGGAGGGGACCTGTTG
CTTACAGACATATTTGCAACACTGAGCATTGAAAATGATGTCAAATGTAAGGCAACATTT
TACATAAGCAGAGTGACAAGAGGCCTCTCTATCTGTACTACTTGCCTCCTAAGTGTGTTC
CAGGCTGTCACTATCAGTCCCAATACCTCAATGTTGGCAAATTTTAAACCAAAACTAAAA
AAATACATGACCTATGTTTTCTTGTGTATTTGGTCTTTCAATTTGTCCTACAGTAGTAAC
CGGTTCTTCTATGTTCATGGTTTTACTAATGTGAGTGAGAATAACCAGATGCAGGTCACT
GAATRCTGCWCACTRTTCCCCATGAACTATATCATCAGGGGATTGWTGTTAACAGTGTCA
ATCTGCAGAGATGTGTTTCTTGTAGGAATCATGATGACCACAAGTACATACATGGTGATT
ATCTTGTGCAGACATCAGAGGCAATGCAAGCACCTTCATAGCATCAGCCACCTGAGAGCA
TCTCCTGAGAAAAGAGCCACTCAGGCTATCTTGC-TGCTGGTGATTTTCTTTG-TGATCA
TGTACTGGGTGG--ACTTCAT-CATATCATCT--ACATCAG---TCCTATTGTGG--ATG
TATGACCC-AGTC-ATCCT--GAGGGTTCAGAAG-TTTGTAATGTATG--CCTTTCCTA-
-CAATTACTCC---TTTGGTACAAATCAGTTCTGATAA--CAGAATAATAA-TTATGCT-
-GAAAAACATG--CACTCAAAGCACCACC-AGAGTTTTTTTTGA-
>PERA_Vmn1r31_A05
ATGTTTGCATTCAAGAATGTCCTTTATTTCCAAGCTGGACTTGGAGCCTTAGCCAATATG
TTTCTTCTTTGTTTCTATATTTTCATATTCATAGGTCACAGACCTAAACCTACAGACTTG
ATCTCCTGTCAACTCACCTTTATTCACATGATGATGTTTCTCACTGGAGGGGACCTGTTG
CTTACAGACATATTTGCAACACTGAGCATTGAAAATGATGTCAAATGTAAGGCAACATTT
TACATAAGCAGAGTGACAAGAGGCCTCTCTATCTGTACTACTTGCCTCCTAAGTGTGTTC
CAGGCTGTCACTATCAGTCCCAATACCTCAATGTTGGCAAATTTTAAACCAAAACTAAAA
AAATACATGACCTATGTTTTCTTGTGTATTTGGTCTTTCAATTTGTCCTACAGTAGTAAC
CGGTTCTTCTATGTTCATGGTTTTACTAATGTGAGTGAGAATAACCAGATGCAGGTCACT
GAATCCTGCTCACTCTTCCCCATGAACTATATCATCAGGGGATTGATGTTAACAGTGTCA
ATCTGCAGAGATGTGTTTCTTGTAGGAATCATGATGACCACAAGTACATACATGGTGATT
ATCTTGTGCAGACATCAGAGGCAATGCAAGCACCTTCATAGCATCAGCCACCTGAGAGCA
TCTCCTGAGAAAAGAGCCACTCAGGCTATCTGGC-NGCTGGGGATTTTCTTTG-NGAACA
TGTACNGGGGNGG-ACTTCAT-CANATCATCT--ACATCAGG--NCCTATTGGGGG-ANG
TATGGACCCAGTC-ATCCT--GAGGGTTCANAAG-TTTGGNAAGGNAGG-CCTTTCCCA-
-NAATAACNCCT-TTNGGGAANAANTNNGTTCTGAAAAAAANAAANAAAAA-TTNTGCT-
GAAAAAANATGG-CCCNCNAAGCNCCCCCGGNGNTTTTTTTNGG-
>TIRANO_Vmn1r31_A03
ATGTTTGCATTCAAGAATGTCCTTTATTTCCAAGCTGGACTTGGAGCCTTAGCCAATATG
TTTCTTCTTTGTTTCTATATTTTCATATTCATAGGTCACAGACCTAAACCTACAGACTTG
ATCTCCTGTCAACTCACCTTTATTCACATGATGATGTTTCTCACTGGAGGGGACCTGTTG
CTTACAGACATATTTGCAACACTGAGCATTGAAAATGATGTCAAATGTAAGGCAACATTT
TACATAAGCAGAGTGACAAGAGGCCTCTCTATCTGTACTACTTGCCTCCTAAGTGTGTTC
CAGGCTGTCACTATCAGTCCCAATACCTCAATGTTGGCAAATTTTAAACCAAAACTAAAA
AAATACATGACCTATGTTTTCTTGTGTATTTGGTCTTTCAATTTGTCCTACAGTAGTAAC
CGGTTCTTCTATGTTCATGGTTTTACTAATGTGAGTGAGAATAACCAGATGCAGGTCACT
GAATCCTGCTCACTCTTCCCCATGAACTATATCATCAGGGGATTGATGTTAACAGTGTCA
ATCTGCAGAGATGTGTTTCTTGTAGGAATCATGATGACCACAAGTACATACATGGGGATT
ATCTTGTGCAGACATCAGAGGCAATGCAAGCACCTTCATAGCATCAGCCACCTGAGAGCA
TCTCCTGAGAAAAGAGCCACTCAGGCTATCTTGC-TGCTGGGGATTTTCTTTG-TGATCA
TGTACTGGGGGGG-ACTTCAT-CATATCATCT--ANATCAG---TCCTATTGGGGGGANG
TATGACCCCAGTC-ATCCCTGAGGGGTTCAGAAG-NTTGNAATGTATGGCNTTTNCNTA-
-CAATTACCNCC-NTTNGGANCAAATCAGTTCTGNAAAACNGAAANAATAAATTATGGCT
GGAAAAANANGGCCCNCCAAGGCNCCNCCCGGAGTTTTTTTTGGA
>ZALENDE_Vmn1r31_A01
ATGTTTGCATTCAAGAATGTCCTTTATTTCCAAGCTGGACTTGGAGCCTTAGCCAATATG
TTTCTTCTTTGTTTCTATATTTTCATATTCATAGGTCACAGACCTAAACCTACAGACTTG
ATCTCCTGTCAACTCACCTTTATTCACATGATGATGTTTCTCACTGGAGGGGACCTGTTG
CTTACAGACATATTTGCAACACTGAGCATTGAAAATGATGTCAAATGTAAGGCAACATTT
TACATAAGCAGAGTGACAAGAGGCCTCTCTATCTGTACTACTTGCCTCCTAAGTGTGTTC
CAGGCTGTCACTATCAGTCCCAATACCTCAATGTTGGCAAATTTTAAACCAAAACTAAAA
AAATACATGACCTATGTTTTCTTGTGTATTTGGTCTTTCAATTTGTCCTACAGTAGTAAC
CGGTTCTTCTATGTTCATGGTTTTACTAATGTGAGTGAGAATAACCAGATGCAGGTCACT
GAATCCTGCTCACTCTTCCCCATGAACTATATCATCAGGGGATTGATGTTAACAGTGTCA
ATCTGCAGAGATGTGTTTCTTGTAGGAATCATGATGACCACAAGTACATACATGGTGATT
ATCTTGTGCAGACATCAGAGGCAATGCAAGCACCTTCATAGTATCAGCCACCTGAGAGCA
TCTCCTGAGAAAAGAGCCACTCAGGCTATCTTGC-NGCTGGTGATTTTCTTTGTGGAACA
NGTACTGGGGGGGGNCTTCANTCANATCATCNTAACATCANGNCCCNTATTGGGGG-NGG
TNNGNNCCCAGNCCNTNCTGGGGGGTTCCAGAAGGTTTGTAANGGTATGCCNTTTCCCNA
NCAANTACCCCCCTTNGGGAAAAAATNAGTTTNGGNAAAANNGNAAAAAAAANTNTGNNG
GNAAAAACANGNCCNTCCAANCCCNCCCCNGANGGTTTTTTTTGA
>CZECH I_Vmn1r31_A09
ATGTTTGCATTCAAGAATGTCCTTTATTTCCAAGCTGGACTTGGAGCCTTAGCCAATATG
TTTCTTCTTTGTTTCTATATTTTCATATTCATAGGTCACAGACCTAAACCTACAGACTTG
ATCTCCTGTCAACTCACCTTTATTCACATGATGATGTTTCTCACTGGAGGGGACCTGTTG
CTTACAGACATATTTGCAACACTGAGCATTGAAAATGATGTCAAATGTAAGGCAACATTT
TACATAAGCAGAGTGACAAGAGGCCTCTCTATCTGTACTACTTGCCTCCTAAGTGTGTTC
CAGGCTGTCACTATCAGTCCCAATACCTCAATGTTGGCAAATTTTAAACCAAAACTAAAA
AAATACATGACCTATGTTTTCTTGTGTATTTGGTCTTTCAATTTGTCCTACAGTAGTAAC
CGGTTCTTCTATGTTCATGGTTTTACTAATGTGAGTGAGAATAACCAGATGCAGGTCACT
GAATCCTGCTCACTCTTCCCCATGAACTATATCATCAGGGGATTGATGTTAACAGTGTCA
ATCTGCAGAGATGTGTTTCTTGTAGGAATCATGATGACCACAAGTACATACATGGTGATT
ATCTTGTGCAGACATCAGAGGCAATGCAAGCACCTTCATAGCATCAGCCACCTGAGAGCA
TCTCCTGAGAAAAGAGCCACTCAGGCTATCTTGNGNGCNGGGGATTTTCTTTGGNGAACA
TGTACGGGGGGG--ACNTCAT-CAAATCANCT--ACATCAGG--NCCTATGGGGG--AGG
TATGACCC-AGTC-ATCNG--GAGGGTCCANAAG-TTNGNAAANGNANG-CCTTTCCNA-
-CAATNACCCCC-TTTGGGAAAAAANCAGTTCTGGAAA--NAGAANAANNAATTNNGCCN
GAAAAAANATG--CCNCCAAAGNCCCCCN-GGNGTTTTTTTNGGA
>PWK Vmn1r31
ATGTTTGCATTCAAGAATGTCCTTTATTTCCAAGCTGGACTTGGAGCCTTAGCCAATATG
TTTCTTCTTTGTTTCTATATTTTCATATTCATAGGTCACAGACCTAAACCTACAGACTTG
ATCTCCTGTCAACTCACCTTTATTCACATGATGATGTTTCTCACTGGAGGGGACCTGTTG
CTTACAGACATATTTGCAACACTGAGCATTGAAAATGATGTCAAATGTAAGGCAACATTT
TACATAAGCAGAGTGACAAGAGGCCTCTCTATCTGTACTACTTGCCTCCTAAGTGTGTTC
CAGGCTGTCACTATCAGTCCCAATACCTCAATGTTGGCAAATTTTAAACCAAAACTAAAA
AAATACATGACCTATGTTTTCTTGTGTATTTGGTCTTTCAATTTGTCCTACAGTAGTAAC
CGGTTCTTCTATGTTCATGGTTTTACTAATGTGAGTGAGAATAACCAGATGCAGGTCACT
GAATRCTGCWCACTRTTCCCCATGAACTKTATCATCAGGGGATTGATGTTAACAGTGTCA
ATCTGCAGAGATGTGTTTCTTGTAGGAATCATGATGACCACAAGTACATACATGGTGATT
ATCTTGTGCAGACATCAGAGGCAATGCAAGCACCTTCATAGCATCAGCCACCTGAGAGCA
TCTCCTGAGAAAAGAGCCACTCAGGCTATCTTGC-TGCTGGTGATTTTCTTTG-TGATCA
TGTACTGGGTGG--ACTTCAT-CATATCATCT--ACATCAG---TCCTATTGTGG--ATG
TATGACCC-AGTC-ATCCT--GAGGGTTCAGAAG-TTTGTAATGTATG--CCTTTCCTA-
-CAATTACTCC---TTTGGTACAAATCAGTTCTGATAA--CAGAATAATAA-TTATGCT-
-GAAAAACATG--CACTCAAAGCACCACC-AGAGTTTTTTTTGA-
>WSB Vmn1r37
--------------------------------------ATGTTTTCATTAAATAATATCC
TTAATTTTCAAACTGGGCTTGGAGCTATAGCCAATATATTTCTTCTTTTTTTCTACACTA
TGATAATCCTGTGTCACAGATCTAAGCCCATGGACATGATCTCCTTTCAGTTGACCTTCA
TTCACATAATGATGTTTCTCACTGGAGGGCATGCTTGGCTTAAAGATTTCTTAGGGTCAT
TGAACATTGGCAATGACTTCATATGTAAGGCAACTGCTTACATAAACAGAGTGATGAGAG
GCCTCTCTATCTGCATCACCTGCCTCCTGAGTGTGTTCCAGGCTGTGACGATCAGTCCCA
ATACCTCTTTGTTGGCAAAATTTAAACATAAACTAAAAAAATACATGATCTATTCTTTCT
TCTATTTTTGGTCTTTCAATTTGTCATTCAGCATTAACCGGATCATCTATACTGGCGCTT
ATACCAATGTGAGTGAGACCAACCAGCTGAAGGTGACTAAATCCTGCTCACTCTTCCCCA
TGAACTACATCATCAGGGGACTGATTTTAA-CCATGACATCCTTAAGAGATGTGTTTCTT
GTAGGAGTCATGCTGACT--ACGAGCAC-ATA-CATGGTGATTATCTTGTTCAGACATCA
GAGGCAATGCAAGCATCTTCATAGCATCAACCACCTGAGAGCCTCCCCTGAGAAAAGGGC
CACTCAGACCATCTTGCTGCTGGTGGTTTTCTTTGTGGTCATGTACTGGGTGGACTTCAT
CATCTCGTCCTCCTCAGTCCTGTTATGGATGTATGACCCAGTCATCCTGACTGTTCAGAA
GTTTGTCATGAATGTCTATCCCACAATTACTCCTTTGGTACAAATCAGTTCTGATAAGCG
AATAATCATTATAC-TAAAAAGTATGCAAAAATTA-TGGCACCAGATTTTTTWA------
------------------------------------------------------------
------------------------------------------------------------
-------------------------
>LEWES Vmn1r37
--------------------------------------ATGTTTTCATTAAATAATATCC
TTAATTTTCAAGCAGGGCTTGGAGCTATAGCCAATATATTTCTTCTTTTTTTCTACACTA
TGATAATCCTGTGTCACAGATCTAAGCCCATGGACATGATCTCCTGTCAATTGACCTTCA
TTCACATAATGATGTTTCTCACTGGAGGGCATGCTTGGCTTACAGATTTCTTNGGGTCAT
TGAACATTGGCAATGACTTCATATGTAAGGCAACTGCTTACATAAACAGAGTGATGAGAG
GCCTCTCTATCTGCATCACCTGCCTCCTGAGTGTGTTCCAGGCTGTGACGATCAGTCCCA
ATACCTCTTTGTTGGCAAAATTTAAACATAAACTAAAAAAATACATGATCTATTCTTTCT
TCTATTTTTGGTCTTTCAATTTGTCATTCAGCATTAACCGGATCATCTATACTGGTGCTT
ATACCAAtGTGAGTGAGACCAACCAGTTGAAGGTGACTAAATaCTGCTCACTCTTCCCCA
TGAACTACATCATCAGGGGACTGATTTTAA-CCATGACATCCTTAAGAGATGTGTTTCTT
GTAGGAGTCATGCTGACT--ACGAGCAC-ATA-CATGGTGATTATCTTGTTCAGACATCA
GAGGCAATGCAAGCATCTTCATAGCATCAACCACCTGAGAGCCTCCCCTGAGAAAAGGGC
CACTCAGACCATCTTGCTGCTGGTGGTTTTCTTTGTGGTCATGTACNGGGTGGACTTCAT
CATCTCNTCCTCCTCAGTCCTGTTATGGATGTATGACCCAGTCATCCTGACTGTTCAGAA
GTTTGTCATGAATGCCTNTCCCACAATTACTCCTTTGGTACAAATCAGTTCTGATAAGCG
AATAAGCATGATGC-TAAAAANTATGCAAAAATAA-TGCCACCAGATTTTTTAA------
------------------------------------------------------------
------------------------------------------------------------
-------------------------
>PERA Vmn1r37
------------------------------------------------------------
--------------GGGCTTGGAGCTATAGCCAATATAGTTCTTCTTTTTTTCTACACTA
TNATAATCCTGTGTCACAGATCTAAGCCCATGGACATGATCTCCTGTCAATTGACCTTCA
TTCACATAATGATGTTTCTCACTGGAGGGCATGCTTGGCTTACAGATTTCTTNGGGTCAT
TGAACATTGGCAATGACTTCATATGTAAGGCAACTGCTTACATAAACAGAGTGATGAGAG
GCCTCTCTATCTGCATCACCTGCCTCCTGAGTGTGTTCCAGGCTGTGACGATCAGTCCCA
ATACCTCTTTGTTGGCAAAATTTAAACATAAACTAAAAAAATACATGATCTATTCTTTCT
TCTATTTTTGGTCTNTCAATTTGTCATTCAGCATTAACCGGATCATCTATACTGGTGCTT
ATACCAACGTGAGTGAGACCAACCAGCTGA-GGTGATTAAATNCTGCTCACTCTTCCCCA
TGAACTACATCATCAGGGGACTGATTTTAA-CCATGACANCCTTAAGAGATGTGTTTCTT
GTAGGAGTCATGCTGACT--ACGAGCAC-ATA-CATGGTGATTATCTTGTTCAGACATCA
GAGGCAATGCAAGCATCTTCATAGCATCAACCACCTGAGAGCCTCCCCTGAGAAAAGGGC
CACTCAGACCATCTTGCTGCTGGTGGTTTTCTTTGTGGTCATGTACTGGGTGGACTTCAT
CATCTCNTCCTCCTCAGTCCTGTTATGGATGTATGACCCAGTCATNCTGACTGTTCAGAA
GTTTGTCNTGAATGCCTATCCCACAATTACTCCTTTGGTACAAATCAGTTCTGATAAGCG
AATAANCATGATGC-TAAAAANTATGCAAAAATAA-TGCCACCAGATTTTTTAA------
------------------------------------------------------------
------------------------------------------------------------
-------------------------
>CZECH I Vmn1r37
--------------------------------------ATGTTTTCATTAAATAATATCC
TTAATTTCCAAGCTGGGCTTGGAGCTATAGCCAATATATTTCTTCTTTTTTTCTACACTA
TGATAATCCTGTGTCACAGATCTAAGCCCATGGACATGATCTCCTGTCAGTTGACCTTCA
TTCACATAATGATGTTTCTCACTGGAGGGCATGCTTGGCTTACAGATTTCTTAGGGTCAT
TGAACATTGGCAATGACTTCATATGTAAGGCAACTGCTTACATAAACAGAGTGATGAGAG
GCCTCTCTATCTGCATCACCTGCCTCCTGAGTGTGTTCCAGGCTGTGACGATCAGTCCCA
ATACCTCTTTGTTGGCAAAATTTAAACATAAACTAAAAAAATACATGATCTATTCTTTCT
TCTATTTTTGGTCTTTCAATTTGTCATTCAGCATTAACCGGATCATCTATACTGGCGCTT
ATACCAACGTGAGTGAGACCAACCAGCTGAAGGTGACTAAATACTGCTCACTCTTCCCCA
TGAACTACATCATCAGGGGACTGATTTTAA-CCATGACAACCTTAAGAGATGTGTTTCTT
GTAGGAGTCATGCTGACT--ACGAGCAC-ATA-CATGGTGATTATCTTGTTCAGACATCA
GAGGCAATGCAAGCATCTTCATAGCATCAACCACCTGAGAGCCTCCCCTGAGAAAAGGGC
CACTCAGACCATCTTGCTGCTGGTGGTTTTCTTTGTGGTCATGTACTGGGTGGACTTCAT
CATCTCATCCTCCTCAGTCCTGTTATGGATGTATGACCCAGTCATCCTGACTGTTCAGAA
GTTTGTCATGAATGTCTATCCCACAATTACTCCTTTGGTACAAATCAGTTCTGATAAGCG
AATANGCATGATGC-TAAAAAATATGCAAAAATTAGTGCCACCAGATTTTTAA-------
------------------------------------------------------------
------------------------------------------------------------
-------------------------
>PWD Vmn1r37
--------------------------------------ATGTTTTCATTAAATAATATCC
TTTATTTNCAANCNGGGCTTGGAGCTATAGCCAATATATTTCTTCTTTTTTTCTACACTA
TGATAATCCTGTGTCACAGATCTAAGCCCATGGACATGATCTCCTGTCAGTTGACCTTCA
TTCACATAATGATGTTTCTCACTGGAGGGCATGCTTGGCTTACAGATTTCTTNGGGTCAT
TGAACATTGGCAATGACTTCATATGTAAGGCAACTGCTTACATAAACAGAGTGATGAGAG
GCCTCTCTATCTGCATCACCTGCCTCCTGAGTGTGTTCCAGGCTGTGACGATCAGTCCCA
ATACCTCTTTGTTGGCAAAATTTAAACATAAACTAAAAAAATACATGATCTATTCTTTCT
TCTATTTTTGGTCTNTCAATTTGTCATTCAGCATTAACCGGATCATCTATACTGGCGCTT
ATACCAANGTGAGTGAGACCAACCAGCTGAAGGTGACTAAATNCTGCTCACTCTTCCCCA
TGAACTACATCATCAGGGGACTGATTTTAA-CCATGACAACCTTAAGAGATGTGTTTCTT
GTAGGAGTCATGCTGACT--ACGAGCAC-ATA-CATGGTGATTATCTTGTTCAGACATCA
GAGGCAATGCAAGCATCTTCATAGCATCAACCACCTGAGAGCCTCCCCTGAGAAAAGGGC
CACTCAGACCATCTTGCTGCTGGTGGTTTTCTTTGTGGTCATGTACTGGGTGGACTTCAT
CATCTCNTCCTCCTCAGTCCTGTTATGGATGTATGACCCCGNCATNCTGACTGTCCAGAA
GTTTGTCATGAAGGCCTATCCCAAAATTAACCCNTTGGTACAAATCAGTTCTGAAAAGCG
AA-AANCTTNNNNT--AAAAANNANGCAAAATTAG--GCCNCCNAATTTTTAAA------
------------------------------------------------------------
------------------------------------------------------------
-------------------------
>PWK Vmn1r37
--------------------------------------ATGTTTTCATTAAATAATATCC
TTAATTTTCAAACTGGGCTTGGAGCTATAGCCAATATATTTCTTCTTTTTTTCTACACTA
TGATAATCCTGTGTCACAGATCTAAGCCCATGGACATGATCTCCTTTCAGTTGACCTTCA
TTCACATAATGATGTTTCTCACTGGAGGGCATGCTTGGCTTAAAGATTTCTTAGGGTCAT
TGAACATTGGCAATGACTTCATATGTAAGGCAACTGCTTACATAAACAGAGTGATGAGAG
GCCTCTCTATCTGCATCACCTGCCTCCTGAGTGTGTTCCAGGCTGTGACGATCAGTCCCA
ATACCTCTTTGTTGGCAAAATTTAAACATAAACTAAAAAAATACATGATCTATTCTTTCT
TCTATTTTTGGTCTYTCAATTTGTCATTCAGCATTAACCGGATCATCTATACTGGCGCTT
ATACCAAYGTGAGTGAGACCAACCAGCTGAAGGTGACTAAATCCTGCTCACTCTTCCCCA
TGAACTACATCATCAGGGGACTGATTTTAA-CCATGACAACCTTAAGAGATGTGTTTCTT
GTAGGAGTCATGCTGATT--ACGAGCAC-ATA-CATGGTGATTATCTTGTTCAGACATCA
GAGGCAATGCAAGCATCTTCATAGCATCAACCACCTGAGAGCCTCCCCTGAGAAAAGGGC
CACTCAGACCATCTTGCTGCTGGTGGTTTTCTTTGTGGTCATGTACTGGGTGGACTTCAT
CATCTCGTCCTCCTCAGTCCTGTTATGGATGTATGACTCGGTCATCCTGACTGTTCAGAA
GTTTGTCATGAATGCCTATCCCACAATTACTCCTTTGGTACAAATCAGTTCTGATAAGCG
AATAATCATTATAC-TAAAAAGTAGGCAAAAATTA-TGGCACCAGATTTTTTAA------
------------------------------------------------------------
------------------------------------------------------------
-------------------------
>ZALENDE Vmn1r39
ATGTTTTCATTAAATAATGTTTTTTATGTCCAAGCTGTACTTGGAACCCTAGCCAATATA
TTTCTTCTTTTTTTCTATACTATCATAATCCTATGTCACAGATCTAAGCCCATGGACTTG
ATCTCCTGTCAATTGACTTTCATTCACATAATTATGGTCATCACTGGATGGGATATTTTT
ACTGCAGACATGTTTGATTTACTGAACATTGAGAATGACATTATATGTAAGGCAACTTCT
TACTTAAATAGGGCGATGAGAGGTCTCTCTATCTCCATCACCTGCCTCCTGAGTGTGTTC
CAGGCTGTGACGATCAGTCCCAATACCTCTTTGTTGGCAAAATTTAAACATAAACTAAAA
AAATACATGATTTATTCTTTCTTTTATTTTTGGTCTTTCAATTTGTTATTCATCATTAAC
CGAGTCTTCTATACTGGTGCTTATA-CCAACGTGAGTGATACCAACC-AGGGAAGGTCAC
-AAATAC-----------------------------------------------------
------------------------------------------------------------
------------------------------------------------------------
------------------------------------------------------------
------------------------------------------------------------
------------------------------------------------------------
------------------------------------------------------------
-------------------
>TIRANO Vmn1r39
ATGTTTTCATTAAATAATGTTTTTTATGTCCAAGCTGTACTTGGAACCCTAGCCAATATA
TTTCTTCTTTTTTTCTATACTATCATAATCCTATGTCACAGATCTAAGCCCATGGACTTG
ATCTCCTGTCAATTGACTTTCATTCACATAATTATGGTCATCACTGGATGGGATATTTTT
ACTGCAGACATGTTTGATTTACTGAACATTGAGAATGACATTATATGTAAGGCAACTTCT
TACTTAAATAGGGCGATGAGAGGTCTCTCTATCTCCATCACCTGCCTCCTGAGTGTGTTC
CAGGCTGTGACGATCAGTCCCAATACCTCTTTGTTGGCAAAATTTAAACATAAACTAAAA
AAATACATGATTTATTCTTTCTTTTATTTTTGGTCTTTCAATTTGTTATTCATCATTAAC
CGAATCTTCTATACTGGTGCTTATA-CCAACGTGAGTGATACCAACCAGG-GAAGGTCAC
-AAATAC-----------------------------------------------------
------------------------------------------------------------
------------------------------------------------------------
------------------------------------------------------------
------------------------------------------------------------
------------------------------------------------------------
------------------------------------------------------------
-------------------
>PERA Vmn1r39 
ATGTTTTCATTAAATAATGTTTTTTATGTCCAAGCTGTACTTGGAACCCTAGCCAATATA
TTTCTTCTTTTTTTCTATACTATCATAATCCTATGTCACAGATCTAAGCCCATGGACTTG
ATCTCCTGTCAATTGACTTTCATTCACATAATTATGGTCATCACTGGATGGGATATTTTT
ACTGCAGACATGTTTGATTTACTGAACATTGAGAATGACATTATATGTAAGGCAACTTCT
TACTTAAATAGGGCGATGAGAGGTCTCTCTATCTCCATCACCTGCCTCCTGAGTGTGTTC
CAGGCTGTGACGATCAGTCCCAATACCTCTTTGTTGGCAAAATTTAAACATAAACTAAAA
AAATACATGATTTATTCTTTCTTTTATTTTTGGTCTTTCAATTTGTTATTCATCATTAAC
CGANTCTTCTATACTGGTGCTTATA-CCAACGTGAGTGATACCAACCCAGGGAAGGTCAC
-AAATACGNCN-------------------------------------------------
------------------------------------------------------------
------------------------------------------------------------
------------------------------------------------------------
------------------------------------------------------------
------------------------------------------------------------
------------------------------------------------------------
-------------------
>CZECH I Vmn1r39 
ATGTTTTCATTAAATAATGTTTTTTATGTCCAAGCTGTACTTGGAACCCTAGCCAATATA
TTTCTTCTTTTTTTCTATACTATCATAATCCTATGTCACAGATCTAAGCCCATGGACTTG
ATCTCCTGTCAATTGACTTTCATTCACATAATTATGGTCATCACTGGATGGGATATTTTT
ACTGCAGACATGTTTGATTTACTGAACATTGAGAATGACATTATATGTAAGGCAACTTCT
TACTTAAATAGGGCGATGAGAGGTCTCTCTATCTCCATCACCTGCCTCCTGAGTGTGTTC
CAGGCTGTGACGATCAGTCCCAATACCTCTTTGTTGGCAAAATTTAAACATAAACTAAAA
AAATACATGATTTATTCTGTCTTTTATTTTTGGTCTTTCAATTTGTTATTCATCATTAAA
AGGGNCTTCTATACTGGTGCTTATACCCAATGTGAGTGATATCAACCAGG-GAAGGTCAC
-TAATACGNTC-------------------------------------------------
------------------------------------------------------------
------------------------------------------------------------
------------------------------------------------------------
------------------------------------------------------------
------------------------------------------------------------
------------------------------------------------------------
-------------------
>CZECH II Vmn1r39 
ATGTTTTCATTAAATAATGTTTTTTATGTCCAAGCTGTACTTGGAACCCTAGCCAATATA
NTTCTTCTTTTTTTCTATACTATCATAATCCTATGTCACNGATNTAAGCCCATGGACTTG
ATCTCCTGTCAATTGACTTTCATTCACATAATTATGGTCATCACTGGATGGGATATTTTT
ACTGCAGACATGTTTGATTTACTGAACATTGAGAATGACATTATATGTAAGGCAACTTCT
TACTTAAATAGGGCGATGAGAGGTCTCTCTATCTCCATCACCTGCCTCCTGAGTGTGTTC
CAGGCTGTGACGATCAGTCCCAATACCTCTTTGTTGGCAAAATTTAAACATAAACTAAAA
AAATACATGATTTATTNAGNCTTTTATTTTTGGTCTTTCAATTTGTTATTCATCTNTTAA
AGGG-CTTCTATACTGGTGCTTATACCCCACGTGAGTGATATCAACCAGGTGAAGGTCAC
-TAAT-CCGCTC------------------------------------------------
------------------------------------------------------------
------------------------------------------------------------
------------------------------------------------------------
------------------------------------------------------------
------------------------------------------------------------
------------------------------------------------------------
-------------------
>WSB Vmn1r39
ATGTTTTCATTAAATAATGTTTTTTATGTCCAAGCTGTACTTGGAACCCTAGCCAATATA
TTTCTTCTTTTTTTCTATACTATCATAATCCTATGTCACAGATCTAAGCCCATGGACTTG
ATCTCCTGTCAATTGACTTTCATTCACATAATTATGGTCATCACTGGATGGGATATTTTT
ACTGCAGACATGTTTGATTTACTGAACATTGAGAATGACATTATATGTAAGGCAACTTCT
TACTTAAATAGGGCGATGAGAGGTCTCTCTATCTCCATCACCTGCCTCCTGAGTGTGTTC
CAGGCTGTGACGATCAGTCCCAATACCTCTTTGTTGGCAAAATTTAAACATAAACTAAAA
AAATACATGATTTATTCTTTCTTTTATTTTTGGTCTTTCAATTTGTTATTCATCATTAAC
CGAATCTTCTATACTGGTGCTTATA-CCAACGTGAGTGATACCAACCAGGTGAAGGTCAC
TAAATACTGCTCACTCTTCCCCATGAACAACATCATCAACGGATTGGCTTCAACAATCGT
AACCTTAAGAGACGTATTTCTTGTAGGAGTCATGCTGACTACGAGCACATACATGGTGAT
TATCTTGTTCAGACACCAGAGGCAATGCAAGCATCTTCATAGCAAAAGCCAACTGAGAGC
ATCCCCTGAGAAAAGGGCCACCCAGACCATCTTGCTGCTGGTGGTTTTCTTTGTAGTCCT
GTACTGGGTGGATTTCATTATGTCATTCAGAACATTTCATTTATGGATGTACGACCCAGT
CATGTTGACTGTTCAGAAGTTTGTGCTAAATGCCTACCCCACAATTACTCCTTTGATACA
AATAATTTCTGATAACCGAATAATCACTATGCTAAAAAATATGCAAAAAGTATGCCACCA
GATTTGTAAAAAAGTGTAG
>PWK Vmn1r39
ATGTTTTCATTAAATAATGTTTTTTATGTCCAAGCTGTACTTGGAACCCTAGCCAATATA
TTTCTTCTTTTTTTCTATACTATCATAATCCTATGTCACAGATCTAAGCCCATGGACTTG
ATCTCCTGTCAATTGACTTTCATTCACATAATTATGGTCATCACTGGATGGGATATTTTT
ACTGCAGACATGTTTGATTTACTGAACATTGAGAATGACATTATATGTAAGGCAACTTCT
TACTTAAATAGGGCGATGAGAGGTCTCTCTATCTCCATCACCTGCCTCCTGAGTGTGTTC
CAGGCTGTGACGATCAGTCCCAATACCTCTTTGTTGGCAAAATTTAAACATAAACTAAAA
AAATACATGATTTATTCTTTCTTTTATTTTTGGTCTTTCAATTTGTTATTCATCATTAAC
CGAATCTTCTATACTGGTGCTTATA-CCAATGTGAGTGATATCAACCAGGTGAAGGTCAC
TAAATACTGCTCACTCTTCCCCATGAACAACATCATCAACGGATTGGCTTCAACAATCGT
AACCTTAAGAGACGTATTTCTTGTAGGAGTCATGCTGACTACGAGCACATACATGGTGAT
TATCTTGTTCAGACACCAGAGGCAATGCAAGCATCTTCATAGCAAAAGCCAATTGAGAGC
ATCCCCTGAGAAAAGGGCCACCCAGACCATCTTGCTGCTGGTGGTTTTCTTTGTAGTCCT
GTACTGGGTGGATTTCATTATGTCATTCAGAACATTTCATTTATGGATGTACGACCCAGT
CATGTTGACTGTTCAGAAGTTTGTGCTAAATGCCTACCCCACAATTACTCCTTTGATACA
AATAATTTCTGATAACCGAATAATCACTATGCTAAAAAATATGCAAAAAGTATGGCACCA
GATTTGTAAAAAAGTGTAG
>WSB Vmn1r61
ATGGAAATGTTGGCTCTTCAGATCCTTTTGCTTTGCCATGTTGTGGTTGGGACTGTGGGC
AACATCCTTCAGTTTGTCCATAACTTCTCTCGAATCTTGACTGACTCCAGACTGAAACCC
ATACAGGTCATTCTAATCAACTTGGCTGTAGCCAATGCAATCATGCTCCTTCTGTTTGCA
TATTCATATGACATGATTGATTTTGTTCCCAGGAAGCCTCCAACTGAAGTCAAATGTAAA
CTTGCACATTTCTTTCACCTGGTGGCTCGAGGCACAATCATGTGTTCCACCTGTGTCCTC
AGCACCTACCAGTTTGTCACTCTTGTTCCTGGTAACTGGGCTAGGGTCATGTTCAGAGAA
ATATCCCCCAAGGTCGTGAGCTATTCTTGTTTCAGTTGCTGGTTGTTCAGCATCTTAAAT
AACGCTTACATGCCAATGTATGTCAGTGGTCCACAGAAATCACACAATGACTCTGATTCT
AAAGACAATTGGATATGCTCCATCTCTGGGGTCAGTGTAGACATGAATATCTTGCGGTTT
TCCCATGACATCATATTCCTAAGCATCATGGCCTGGACCAGTGTCTCCATGGTGATTCAC
CTACACAGACACCACCAGAGAATGAACCACATACATAAGGTCAATCAAAACAACAGAGGC
CATGCTGAGACCAGAGCAGCCCACACCATCCTGATGCTGGTGGTCACATTTGTGAGCTTA
TATATTCTAAATTGTATTAGTATTTTACTTCACATTTCCTTTGTGGAATTTCGTCTCTGG
ACGAGGTATGTCATAAATCTCCTGGCTCTAAGCTTCCCCACGATTTCTCCCTTACTGTTG
ATATTTAGGGATTGTAAGGGTCATTGTTCTGTGCACATCATGTCAGTATGGAAATCCATG
TGA
>PWK Vmn1r61
ATGGAAATGTTGGCTCTTCAGATCCTTTTGCTTTGCCATGTTGTGGTTGGGACTGTGGGC
AACATCCTTCAGTTTGTCCATAACTTCTCTCGAATCTTGACTGACTCCAGACTGAAACCC
ATACAGGTCATTCTAATCAACTTGGCTGTAGCCAATGCAATCATGCTCCTTCTGTTTGCA
TATTCATATGACATGATTGATTTTGTTCCCAGGAAGCCTCCAACTGAAGTCAAATGTAAA
CTTGCACATTTCTTTCACCTGGTGGCTCGAGGCACAATCATGTGTTCCACCTGTGTCCTC
AGCACCTACCAGTTTGTCACTCTTGTTCCTGGTAACTGGGCTAGGGTCATGTTCAGAGAA
ATATCCCCCAAGGTCGTGAGCTATTCTTGTTTCAGTTGCTGGTTGTTCAGCATCTTAAAT
AACGCTTACATGCCAATGTATGTCAGTGGTCCACAGAAATCACACAATGACTCTGATTCT
AAAGACAATTGGATATGCTCCATCTCTGGGGTCAGTGTAGACATGAATATCTTGCGGTTT
TCCCATGACATCATATTCCTAAGCATCATGGCCTGGACCAGTGTCTCCATGGTGATTCAC
CTACACAGACACCACCAGAGAATGAACCACATACATAAGGTCAATCAAAACAACAGAGGC
CATGCTGAGACCAGAGCAGCCCACACCATCCTGATGCTGGTGGTCACATTTGTGAGCTTA
TATATTCTAAATTGTATTAGTATTTTACTTCACATTTCCTTTGTGGAATTTCGTCTCTGG
ACGAGGTATGTCATAAATCTCCTGGCTCTAAGCTTCCCCACCATTTCTCCCTTACTGTTG
ATATTTAGGGATTGTAAGGGTCATTGTTCTGTGCACATCATGTCAGTATGGAAATCCATG
TGA
>WSB Vmn1r62
ATGGAAGTGTTGGCTCTTCAGATCCTTTTGCTTTGCCATGTTGTGGTTGGGACTGTGGGC
AACATCCTTCTGTTTGTCCATAACTTCTCTCCAATCTTGACTGACTCCAGACTGAGGCCA
ATACAAGTCATTCTAATCAACTTGGCTGTGGCCAATGCATTCATGCTCCTTCTGTTTGCA
TATTCATATGACCTTACTGATATTGTTCCCAGGAAGCCTCCAACTGACCTCAAATGTAAA
CTTGCATATTTCTTTCACCTGGTTGCTCGAGGCACAATCATGTGCTCCACCTGTGTCCTC
AGCACCTACCAGTTTGTCACTCTTGTTCCTGGTACCTGGGCTAGGGTCATGTTCAGCGAA
ATATCCCCCAAGGTTGTGAGCTATTGTTGTTACAGCTGCTGGTTGTTCAGTGTCTTAAAT
AATGCTTACATGCTAATGAATGTCAGTGGTCCACAGAAATCACACAATAACTCTGATTCT
AAAAGCAATTCGATATGCTCCATCTCTGGGGTCAGTGTAGACATGAATATCTTGCGGTTT
TCCCATGACATCATATTCCTAAGCATCATGGCCTGGACCAGTGTCTCCATGGTGATTCAC
CTACACAGACACCACCAGAGAATGAACCACATACATAAGGTCAATCAAAACAACAGAGGC
CATGCTGAGACCAGAGCAGCCCACACCATCCTGATGCTGGTGGTCACATTTGTGAGCTTA
TATATTCTAAATTGTATTAGTATTTTATTTTACATTTCCTTTGTGGAATCTCGTCTCTGG
TTGAGGTATGTCACAAAACTCCTGGCTCTAAGCTTCCCCACCATTTCTCCTTTACTGTTG
ATATTTAGGGATTCTAAGGGTCATTGTTCTCTGCACATCATGTCAGTATGGAAATCCACG
TGA
>PERA Vmn1r62 
ATGGAAGTGTTGGCTCTTCAGATCCTTTTGCTTTGCCATGTTGTGGTTGGGACTGTGGGC
AACATCCTTCTGTTTGTCCATAACTTCTCTCCAATCTTGACTGACTCCAGACTGAGGCCA
ATACAAGTCATTCTAATCAACTTGGCTGTGGCCAATGCATTCATGCTCCTTCTGTTTGCA
TATTCATATGATCTTACTGATATTGTTCCCAGGAAGCCTCCAACTGACCTCAAATGTAAA
CTTGCATATTTCTTTCACCTGGTGGCTCGAGGCACAATCATGTGCTCCACCTGTGTCCTC
AGCACATACCAGTTTGTCACTCTTGTTCCTGGTACCTGGGCTAGGGTCATGTTCAGCGAA
ATATCCCCCAAGGTTGTGAGCTATTGTTGTTACAGCTGCTGGTTGTTCAGTGTCTTAAAT
AATGCTTACATGCTAATGAATGTCAGTGGTCCACAGAAATCACACAATGACTCTGATTCT
AAAAGCAATTCAATATGCTCCATCTCTGGGGTCAGTGTAGACATGAATTTCTTGCGGTTT
TCCCATGACATCATATTCCTAAGCATCATGGCCTGGACCAGTGTCTCCATGGTGATTCAC
CTACACAGACACCACCAGAGAATGAACCACATACATAAGGTCAATCAAAACAACAGAGGC
CATGCTGAGACCAGAGCAGCCCACACCATCCTGATGCTGGTGGTCACATTTGTGAGCTCA
TATACTCTAAATTGTATTAGTATTTCATTTCACATTTCCTTTGTGGAATCTTGTCTCTGG
TTGAGGTATGTCACAAAACTCCTGGCTCTAAGCTTCCCCACCATTTCTCCCTTACTGTTG
ATATTTAGGGATTGTAAGGGTCATTGTTCTCTGCGCATCATGTCAGTATGGAAATCTACG
TGA
>CZECH I Vmn1r62 
ATGGAAGTGTTGGCTCTTCAGATCCTTTTGCTTTGCCATGTTGTGGTTGGGACTGTGGGC
AACATCCTTCTGTTTGTCCATAACTTCTCTCCAATCTTGACTGACTCCAGACTGAGGCCA
ATACAAGTCATTCTAATCAACTTGGCTGTGGCCAATGCATTCATGCTCCTTCTGTTTGCA
TATTCATATGACCTTACTGATATTGTTCCCAGGAAGCCTCCAACTGACCTCAAATGTAAA
CTTGCATATTTCTTTCACCTGGTTGCTCGAGGCACAATCATGTGCTCCACCTGTGTCCTC
AGCACATACCAGTTTGTCACTCTTGTTCCTGGTACCTGGGCTAGGGTCATGTTCAGCGAA
ATATCCCCCAAGGTTGTGAGCTATTGTTGTTACAGCTGCTGGTTGTTCAGTGCCTTAAAT
AATGCTTACATGCTAATGAATGTCAGTGGTCCACAGAAATCACACAATGACTCTGATTCT
AAAGGCAATTCAATATGCTCCATCTCTGGGGTCAGTGTAGACATGAATATCTTGCGGTTT
TCCCATGACATCATATTCCTAAGCATCATGGCCTGGACCAGTGTCTCCATGGTGATTCAC
CTACACAGACACCACCAGAGAATGAACCACATACATAAGGTCAATCAAAACAACAGAGGC
CATGCTGAGACCAGAGCAGCCCACACCATCCTGATGCTGGTGGTCACATTTGTGAGCTCA
TATACTCTAAATTGTATTAGTATTTCATTTCACATTTCCTTTGTGGAATCTCGTCTCTGG
TTGAGGTATGTCACAAAACTCCTGGCTCTAAGCTTCCCCACCATTTCTCCCTTACTGTTG
ATATTTAGGGATTGTAAGGGTCATTGTTCTCTGCGCATCATGTCAGTATGGAAATCTACG
TGA
>PWD Vmn1r62 
ATGGAAGTGTTGGCTCTTCAGATCCTTTTGCTTTGCCATGTTGTGGTTGGGACTGTGGGC
AACATCCTTCTGTTTGTCCATAACTTCTCTCCAATCTTGACTGACTCCAGACT-AGGCCA
ATACA--TC-TTCTAATCAACTTGGCTGTGGCCAATGCATTCATGCTCCTTCTGTTTGCA
TATTCATATGACATGACTGATATTGTTCCCAGGAAGCCTCCAACTGACCTCAAATGTAAA
CTTGCATATTTCTTTCACCTGGTGGCTCGAGGCACAATCATGTGCTCCACCTGTGTCCTC
AGCACATACCAGTTTGTCACTCTTGTTCCTGGTACCTGGGCTAGGGTCATGTTCAGCGAA
ATATCCCCCAAGGTTGTGAGCTATTGTTGTTACAGCTGCTGGTTGTTCAGTGTCTTAAAT
AATGCTTACATGCTAATGAATGTCAGTGGTCCACAGAAATCACACAATGACTCTGATTCT
AAAGGCAATTCGATATGCTCCATCTCTGGGGTCAGTGTAGACATGAATATCTTGCGGTTT
TCCCATGACATCATATTCCTAAGCATCATGGCCTGGACCAGTGTCTCCATGGTGATTCAC
CTACACAGACACCACCAGAGAATGAACCACATACATAAGGTCAATCAAAACAACAGAGGC
CATGCTGAGACCAGAGCAGCCCACACCATCCTGATGCTGGTGGTCACATTTGTGAGCTCA
TATATTCTAAATTGTATTAGTATTTCATTTCACATTTCCTTTGTGGAATCTCGTCTCTGG
TTGAGGTATGTCACAAAACTCCTGGCTCTAAGCTTCCCCACCATTTCTCCCTTACTGTTG
ATATTTAGGGATTGTAAGGGTCATTGTTCTCTGCACATCATGTCAGTATGGAAATCCACG
TGA
>PWK Vmn1r62
ATGGAAGTGTTGGCTCTTCAGATCCTTTTGCTTTGCCATGTTGTGGTTGGGACTGTGGGC
AACATCCTTCTGTTTGTCCATAACTTCTCTCCAATCTTGACTGACTCCAGACTGAGGCCA
ATACAAGTCATTCTAATCAACTTGGCTGTGGCCAATGCATTCATGCTCCTTCTGTTTGCA
TATTCATATGACATGATTGATTTTGTTCCCAGGAAGCCTCCAACTGACCTCAAATGTAAA
CTTGCATATTTTTTTCACCTGGTTGCTCGAGGCACAATCATGTGCTCCACCTGTGTCCTC
AGCACCTACCAGTTTGTCACTCTTGTTCCTGGTACCTGGGCTAGGGTCATGTTCAGCGAA
ATATCCCCCAAGGTTGTGAGCTATTGTTGTTACAGCTGCTGGTTGTTCAGTGTCTTAAAT
AATGCTTACATGCTAATGAATGTCAGTGGTCCACAAAAATCACACAATGACTCTGATTCT
AAAAGCAATTCGATATGCTCCATCTCTGGGGTCAGTGTAGACATGAATATCTTGCGGTTT
TCCCATGACATCATATTCCTAAGCATCATGGCCTGGACCAGTGTCTCCATGGTGATTCAC
CTACACAGACACCACCAGAGAATGAACCACATACATAAGGTCAATCAAAACAACAGAGGC
CATGCTGAGACCAGAGCAGCCCACACCATCCTGATGCTGGTGGTCACATTTGTGAGCTTA
TATATTCTAAATTGTATTAGTATTTTATTTTACATTTCCTTTGTGGAATCTCGTCTCTGG
TTGAGGTATGTCACAAAACTCCTGGCTCTAAGCTTCCCCACCATTTCTCCTTTACTGTTG
ATATTTAGGGATTCTAAGGGTCATTGTTCTCTGCACATCATGTCAGTATGGAAATCCACG
TGA
>WSB Vmn1r64
ATGTTGTCTCAGAATAAAACCCTAAAAACCATGGAAGTGTTGGCTCTTCAGATCCTTTTG
CTTTGCCAGGTTGTGGTTGGGACTGTGGGCAACATCTTTCTGTTTGTCCATAATTTCTCT
CCAGTCTTGACTGACTCCCGACTGAGGCCCATACAGGTCATTCTAATCAACTTGGCTGTA
GCCAATGCATTCATGCTCCTTCTGTTTGCATATTCATATGACCTGATTGATTTTGTTCCC
AGGAAGCCTCCAACTGACCTCAAATGTAAACTTGCATACTTCTTTAACATGGTGGCTCAA
GGCACAATCATGTGCTCCACCTGTCTCCTCAGTACCTACCAGTTTGTCACTCTTGTTCCT
GGTAACTGGGCTAGGGTTATGTTCAGAGAAATATCCCCCAAGGTTGTGAGCTATTGTTGT
TACAGCTGCTGGTTGTTCAGTGTCTTAAATAATGCTTACATGCCAATGTATGTCAGTGGT
CCACAGAAAACACACAATGACTCTGATTCTAAAGACAATTGGATATGCTCCATCTCTGGG
GTCAGTGTAGACATGAATTTCTTGCGGTTTTCCCATGACATCATATTCATTGGCATTATG
GCTTGGACCAGTGTCTCCATGGTGATTCACCTAAACAGACACCACCACAGAATGCATTAC
CTGCATAATCCTAATCAGATCAACAGAGGCCATGCTGAGACCAAAGCAGCCCACACCATC
ATGATGCTGGTGGTCACATTTGTGAGCTTATATATTCTAGATTGTATTTGTAGTTTATTT
CACATTTCCTTTGTGGAATCTCGTCTTTGGTTAATAGATGTCATAGAACTTTTGCATCTA
AGCTTCCCCACTGTTTCTCCCTTCCTGTTGATTTGTAGGGATCCTATGGGTCCTTGTTCT
CTGCTTTTCATTGTGGGTCTGGAAATCCACGTGACTGTGGGAGCCATTACAGAGGAACAG
TAA
>PWK Vmn1r64
ATGTTGTCTCAGAATAAAACCCTAAAAACCATGGAAGTGTTGGCTCTTCAGATCCTTTTG
CTTTGCCAGGTTGTGGTTGGGACTGTGGGCAACATCCTTCTGTTTGTCCATAATTTCTCT
CCAGTCTTGACTGACTCCCGACTGAGGCCCATACAGGTCATTCTAATCAACTTGGCTGTG
GCCAATGCATTCATGCTCCTTCTGTTTGCATATTCATATGACCTGATTGATTTTGTTCCC
AGGAAGCCTCCAACTGACCTCAAATGTAAACTTGCATACTTCTTTAACATGGTGGCTCAA
GGCACAATTATGTGCTCCACCTGTCTCCTCAGTACCTACCAGTTTGTCACTCTTGTTCCT
GGTAACTGGGCTAGGGTCATGTTCAGAGAAATATCCCCCAAGGTTGTGAGCTATTGTTGT
TACAGCTGCTGGTTGTTCAGTGTCTTAAATAATGCTTACATGCCAATGTACGTCAGTGGT
CCACAGAAAACACACAATGACTCTGATTCTAAAGACAATTGGATATGCTCCATCTCTGGG
GTCAGTGTAGACATGAATTTCTTGCGGTTTTCCCATGACATCATATTCATTGGCATCATG
GCTTGGACCAGTGTCTCCATGGTGATTCACCTAAACAGACACCACCACAGAATGCATTAC
CTGCATAATCCTAATCAGATCAACAGAGGCCATGCTGAGACCAAAGCAGCCCACACCATC
ATGATGCTGGTGATCACATTTGTGAGCTTATATATTCTAGATTGTATTTGTAGTTTATTT
CACATTTCCTTTGTGGAATCTCGTCTTTGGTTAATAGATGTCATAGAACTTTTGCATCTA
AGCTTCCCCACTGTTTCTCCCTTCCTGTTGATTTGTAGGGATCCTATGGGTCCTTGTTCT
CTGCTTTTCATTGTGGGTCTGGAAATCCACGTGACTGTGGGAGCCATTACAGAGGAACAG
TAA
>ZALENDE Vmn1r64 
ATGTTGTCTCAGAATAAAACCCTaAAAACCATGGAAGTGTTGGCTCTTCAGATCCTTTTG
CTTTGCCAGGTTGTGGTTGGGACTGTGGGCAACATCTTTCTGTTTGTCCATAATTTCTCT
CCAGTCTTGACTGACTCCCGACTGAGGCCCATACAGGTCATTCTAATCAACTTGGCTGTA
GCCAATGCATTCATGCTCCTTCTGTTTGCATATTCATATGACCTGATTGATTTTGTTCCC
AGGAAGCCTCCAACTGACCTCAAATGTAAACTTGCATACTTCTTTAACATGGTGGCTCAA
GGCACAATCATGTGCTCCACCTGTGTCCTCAGTACCTACCAGTTTGTCACTCTTGTTCCT
GGTAACTGGGCTAGGGTTATGTTCAGAGAAATATCCCCCAAGGTTGTGAGCTATTGTTGT
TACAGCTGCTGGTTGTTCAGTGTCTTAAATAATGCTTACATGCCAATGAATGTCAGTGGT
CCACAGAAAACACACAATGACTCTGATTCTAAAGACAATTGGATATGCTCCATCTCTGGG
GTCAGTGTAGACATGAATTTCTTGCGGTTTTCCCATGACATCATATTCCTTGGCATCATG
GCTTGGACCAGTGTCTCCATGGTGATTCACCTAAACAGACACCACCACAGAATGCATTAC
CTGCATAATCCTAATCATATCAACAGAGGCCATGCTGAGACCAAAGCAGCCCACACCATC
CTGATGCTGGTGGTCACATTTGTGAGCTTATATATTCTAGATTGTATTTGTAtTTTATTT
CACATTTCCTTTGTGGAATCTCGTCTCTGGTTAATACATGTCATACAACTTTTGCCTCTA
AGCTTCCCCACTGTTTCTCCCTTCCTGTTGATTTGTAGGGATCCTATGGGTCCTTGTTCT
CTGCTTTTCATTGTGGGCCTGGAAATCCACGTGACTGTGGGAGCCATTACAGAGGAACAG
TAA
>TIRANO Vmn1r64 
ATGTTGTCTCAGAATAAAACCCTaAAAACCATGGAAGTGTTGGCTCTTCAGATCCTTTTG
CTTTGCCAGGTTGTGGTTGGGACTGTGGGCAACATCTTTCTGTTTGTCCATAATTTCTCT
CCAGTCTTGACTGACTCCCGACTGAGGCCCATACAGGTCATTCTAATCAACTTGGCTGTA
GCCAATGCATTCATGCTCCTTCTGTTtGCATATTCAtATGACcTGATTGATTTTGTTCCC
AGGAAGCCTCCAACTGACCTCAAATGTAAACTTGCATACTTCTTTAACATGGTGGCTCAA
GGCACAATCATGTGCTCCACCTGTgTCCTCAGTACCTACCAGTTTGTCACTCTTGTTCCT
GGTAACTGGGCTAGGGTTATGTTCAGAGAAATATCCCCCAAGGTTGTGAGCTATTGTTGT
TACAGCTGCTGGTTGTTCAGTGTCTTAAATAATGCTTACATGCCAATGAATGTCAGTGGT
CCACAGAAAACACACAATGACTCTGATTCTAAAGACAATTGGATATGCTCCATCTCTGGG
GTCAGTGTAGACATGAATTTCTTGCGGTTTTCCCATGACATCATATTCcTTGGCATCATG
GCtTGGACCAGTGTCTCCATGGTGATTCACCTAAACAGACACCACCACAGAATGCAtTAC
cTGCATAATCCTAATCAtAtCAACAgAGGCCATGCTGAgACCAAAGCAGCCCACACCATC
cTGATGCTGGTGGTCACATTTGTGAGCTTATATATTCTAGATTGTATTTGTAtTTTATTT
CACATTTCCTTTGTGGAATCTCGtCTCTGGTTaAtaCATGTCATAcAACTTTTGcaTCTA
AGCTTCCCCACtGTTTCTCCCTTCCTGTTGATTTGTAGGGATCCTATGGGTCCTTGTTCT
CTGCTtTTCATTGTGGGtCTGGAAATCCACGTGACTGTGGGAGcCATTACAGAGGAACAG
TAA
>PERA Vmn1r64 
ATGTTGTCTCAGAATAAAACCCTaAAAACCATGGAAGTGTTGGCTCTTCAGATCCTTTTG
CTTTGCCAGGTTGTGGTTGGGACTGTGGGCAACATCTTTCTGTTTGTCCATAATTTCTCT
CCAGTCTTGACTGACTCCCGACTGAGGCCCATACAGGTCATTCTAATCAACTTGGCTGTA
GCCAATGCATTCATGCTCCTTCTGTTTGCATATTCATATGACCTGATTGATTTTGTTCCC
AGGAAGCCTCCAACTGACCTCAAATGTAAACTTGCATACTTCTTTaACATGGTGGCTCAA
GGCACAATCATGTGCTCCACCTGTgTCCTCAGTACCTACCAGTTTGTCACTCTTGTTCCT
GGTAACTGGGCTAGGGTtATGTTCAGAGAAATATCCCCCAAGGTTGTGAGCTATTGTTGT
TACAGCTGCTGGTTGTTCAGTGTCTTAAATAATGCTTACATGCCAATGAATGTCAGTGGT
CCACAGAAAaCACACAATGACTCTGATTCTAAAGACAATTGGATATGCTCCATCTCTGGG
GTCAGTGTAGACATGAATTTCTTGCGGTTTTCCCATGACATCATATTCCTTGGCATCATG
GCtTGGACCAGTGTCTCCATGGTGATTCACCTAAACAGACACCACCACAGAATGCAtTAC
cTGCATAATCCTAATCAtAtCAACAgAGGCCATGCTGAgACCAAAGCAGCCCACACCATC
cTGATGCTGGTGGTCACATTTGTGAGCTTATATATTCTAGATTGTATTTGTAtTTTATTT
CACATTTCCTTTGTGGAATCTCGtCTCTGGTTaAtaCATGTCATACAACTTTTGccTCTA
AGCTTCCCCACtGTTTCTCCCTTcCTGTTGATTTtTAGGGATCCTATGGGTCCTTGTTCT
CTGCTtTTCATTGTGGGtCTGGAAATCCACGTGACTGtGGGAGCCATTACAGAGGAACAG
TAA
>CZECH I Vmn1r64 
ATGTTGTCTCAGAATAAAACCCTAAAAACCATGGAAGTGTTGGCTCTTCAGATCCTTTTG
CTTTGCCAGGTTGTGGTTGGGACTGTGGGCAACATCTTTCTGTTTGTCCATAATTTCTCT
CCAGTCTTGACTGACTCCCGACTGAGGCCCATACAGGTCATTCTAATCAACTTGGCTGTA
GCCAATGCATTCATGCTCCTTCTGTTtGCATATTCAtATGACcTGATTGATTTTGTTCCC
AGGAAGCCTCCAACTGACCTCAAATGTAAACTTGCATACTTCTTTAACATGGTGGCTCAA
GGCACAATCATGTGCTCCACCTGTcTCCTCAGTACCTACCAGTTTGTCACTCTTGTTCCT
GGTAACTGGGCTAGGGTTATGTTCAGAGAAATATCCCCCAAGGTTGTGAGCTATTGTTGT
TACAGCTGCTGGTTGTTCAGTGTCTTAAATAATGCTTACATGCCAATGaATGTCAGTGGT
CCACAGAAAACACACAATGACTCTGATTCTAAAGACAATTGGATATGCTCCATCTCTGGG
GTCAGTGTAGACATGAATTTCTTGCGGTTTTCCCATGACATCATaTTCcTTGGCATCATG
GCtTGGACCAGTGTCTCCATGGTGATTCACCTAAACAGACACCACCACAGAATGCAtTAC
CTGCATAATCCTAATCAtATCAACAgAGGCCATGCTGAgACCAAAGCAGCCCACACCATC
cTGATGCTGGTGGTCACATTTGTGAGCTTATATATTCTAGATTGTATTTGTAtTTTATTT
CACATTTCCTTTGTGGAATCTCGtCTcTGGTTaAtACATGTCATACAACTTTTGcaTCTA
AGCTTCCCCACtGTTTCTCCCTTCCTGTTGATTTGTAGGGATCCTATGGGTCCTTGTTCT
CTGCTtTTCATTGTGGGtCTGGAAATCCACgTGACTGTGGGAGCCATTACAGAGGAACAG
TAA
>WSB Vmn1r75
ATGAGAATGGCTACCAGGCACTTTGCAATGGGAATTTTTCTCTTCTCCCAGATTACATTG
GGAATACTTGGCAATTCCTCAATACTATTTCATTACATCTTTTTGATACTCACTGGAAAA
CACTTAATGCCCAAAGATCTGATTTTAAAGCACTTGACTTTTGCCAATTGCCTGTCTATC
ATCTCAAGAGGCATTCCACGGGCAATGTCAGATTGTGGACTTAAAGATTTTCTTGATGAT
ATTGCATGTAAATTGATAGTGTATATATGCCGAATAACAAGGGGGATGTCCCTTTATGCA
ATGTGTCTACTCAGTTGTTTCCAAGCAATCACTATCAACCCTAGCAACTGCAGGTGTTTG
ACACTCAAGCACAGAGCCACCAAGTACATTGGTCATTGCTGCTCAGTCAGTTGGCTTCTG
CACCTGTTTCTAAACATCTTGACTCCAGCAAGAGTGTCAGGCCCCAGTTACAAGAAAAAT
GTGACTAACATGAGTTATGGGTACTGCTCATGGGTTGCTTCAGGCAATGTGGCAACTGCA
CTATATATGTTATTACTGTGCTTCTCTGATGCTCTGTGTCTGACTCTCATGGCCTGCTCA
AGTGTCTCTATGGTGAGTGTCC-TCTACAGACATAAAAGACAAGTCAAACATATCCACAG
TG-CTCAGCATGCTCTAAAA-GACTCTCCTGAAGACAGAGCCACACAAACTATCCTCATC
CTGATGTGCATATTTGTCCTCTCTTAC-TCATTCTCATCCAT-AGTGGTCATCTTGACA-
--ACCTACTCCAAATATCCAATG----CTATGGGGGATAAGTGTACTTACATTTAT-AGA
AATATGCTTTCCC-ATATTTTGTCCCTTTGTTATCATTAGCAACATGAACTCTAGTTCCA
GCCCATTTTTACCCTGCTTTGGTAAGTGGTAA
>LEWES Vmn1r75 
ATGAGAATGGCTACCAGGCACTTTGCAATGGGAATTTTTCTCTTCTCCCAGATTACATTG
GGAATACTTGGCAATTCCTCAATACTATTTCATTACATCTTTTTGATACTCACTGGAAAA
CACTTAATGCCCAAAGATCTGATTTTAAAGCACTTGACTTTTGCCAATTGCCTGTCTATC
ATCTCAAGAGGCATTCCACGGGCAATGTCAGATTGTGGACTTAAAGATTTTCTTGATGAT
ATTGCATGTAAATTGATAGTGTATATATGCCGAATAACAAGGGGGATGTCCCTTTATGCA
ATGTGTCTACTCAGTTGTTTCCAAGCAATCACTATCAACCCTAGCAACTGCAGGTGTTTG
ACACTCAAGCACAGAGCCACCAAGTACATTGGTCATTGCTGCTCAGTCAGTTGGCTTCTG
CACCTGTTTCTAAACATCTTGACTCCAGCAAGAGTGTCAGGCCCCAGTTACAAGAAAAAT
GTGACTAACATGAGTTATGGGTACTGCTCATGGGTTGCTTCAGGCAATGTGGCAACTGCA
CTATATATGTTATTACTGTGCTTCTCTGATGCTCTGTGTCTGACTCTCATGGCCTGCTCA
AGTGTCTCTATGGTGAGTGTCC-TCTACAGACATAAAAGACAAGTCAAACATATCCACAG
TG-CTCAGCATGCTCTAAAA-GACTCTCCTGAAGACAGAGCCACACAAACTATCCTCATC
CTGATGTGCATATTTGTCCTCTCTTAC-TCATTCTCATCCAT-AGTGGTCATCTTGACA-
--ACCTACTCCAAATATCCAATG----CTATGGGGGATAAGTGTACTTACATTTAT-AGA
AATATGCTTTCCC-ATATTTTGTCCCTTTGTTATCATTAGCAACATGAACTCTAGTTCCA
GCCCATTTTTACCCTGCTTTGGTAAGCGGTAA
>PERA Vmn1r75 
ATGAGNATGGCTACCAGGCA-TTTGCAATGGGAATTTTTCTCTTCTCCCAGATTACATTG
GGAATACTTGGCAATTCCTCAATACTATTTCATTACATCTTTTTGATACTCACTGGAAAA
CACTTAATGCCCAAAGATCTGATTTTAAAGCACTTGACTTTTGCCAATTGCCTGTCTATC
ATCTCAAGAGGCATTCCACGGGCAATGTCAGATTGTGGACTTAAGGATTTTCTTGATGAT
ATTGCATGTAAATTGATAGTGTATATATGCCGAATAACAAGGGGGATGTCCCTTTATGCA
ATGTGTCTACTCAGTTGTTTCCAAGCAATCACTATCAACCCTAGCAACTGCAGGTGTTTG
ACACTCAAGCACAGAGCCACCAAGTACATTGGTCATTGCTGCTCAGTCAGTTGGCTTCTG
CACCTGTTTCTAAACATCTTGACTCCAGCAAGAGTGTCAGGCCCCAGTTACAAGAAAAAT
GTGACTAACATGAGTTATGGGTACTGCTCATGGGTTGCTTCAGGCAATGTGGCAACTGCA
CTATATATGTTATTACTGTGCTTCTCTGATGCTCTGTGTCTGACTCTCATGGCCTGCTCA
AGTGTCTCTATGGTGAGTGTCCCTCTACAGACATAAAAAACANGTCAAACATATCCACGG
TGTCACAGCATGCTCAAAAAAGACTCNCGGAAANNCAGAGCCACACAAACTATC-TCACT
GAGNGAATTGAATTNNCCCTAANNTANATCTCTCCCCNCCTCCAAGGGGGNTTNNGGNAG
ACANCAAANNNAAANNGNGGNNGGGGNNNNNNGGGGGTAAGTGTACTTACATTTNAGAAA
NATATGCCTTCCCCATATTTTGTCCCNTTGTTATCATTAGCAACATGNACNNNNAT--CA
GCATTACTGTTGTAAGCTTCCCCCCATGNAAA
>CZECH I Vmn1r75 
ATGAGAATGGCTACCAGGCACTTTGCAATGGGAATTTTTCTCTTCTCCCAGATTACATTG
GGAATACTTGGCAATTCCTCAATACTATTTCATTACATCTTTTTGATACTCACTGGAAAA
CACTTAATGCCCAAAGATCTGATTTTAAAGCACTTGACTTTTGCCAATTGCCTGTCTATC
ATGTCAAGAGGCATTCCGCGGGCAATGTCAGATTGTGGACTTAAGGATTTTCTTGATGAT
ATTGCATGTAAATTGATAGTGTATATATGCCGAATAACAAGGGGGATGTCCCTTTATGCA
ATGTGTCTACTCAGTTGTTTCCAAGCAATCACTATCAACCCTAGCAACTGCAGATGTTTG
ACACTCAAGCACAGAGCCACCAAGTACATTGGTCATTGCTGCTCAGTCAGTTGGCTTCTG
CACCTGTTTCTAAACATCTTGACTCCAGCAAGAGTGTCAGGCCCCAGTTACAAGAAAAAT
GTGACTAACATGAGTTATGGGTACTGCTCATGGGTTGCTTCAGGCAATGTGGCAACTGCA
CTATATATGTTATTACTGTGCTTCTCTGATGCTCTGTGTCTGACTCTCATGGCCTGCTCA
AGTGTCTCCATGGTGAGTGTCC-TCTACAGACATAAAAGACAAGTCAAACATATCCACAG
TG-CTCAGCATGCTCTAAAA-GACTCTCCTGAAGACAGAGCCACACAAACTATCCTCATC
CTGATGTGCATATTTGTCCTCTCTTAC-TCATTCTCCTCCAT-AGTGGTCATCTTGACA-
--ACCTACTCCAAATATCCAATG----CTATGGGGGGTAAGTGTACTTACATTTAT-AGA
AATATGCTCTCCC-ATATTTTGTCCCTTTGTTATCATTAGCAACATGAACTCTAGTTCCA
GCCCATTTTTACCCTGCTTTGGTAAGCGGTAA
>PWD Vmn1r75 
ATGAGAATGGCTACCAGGCACTTTGCAATGGGAATTTTTCTCTTCTCCCAGATTACATTG
GGAATACTTGGCAATTCCTCAATACTATTTCATTACATCTTTTTGATACTCACTGGAAAA
CACTTAATGCCCAAAGATCTGATTTTAAAGCACTTGACTTTTGCCAATTGCCTGTCTATC
ATCTCAAGAGGCATTCCACGGGCAATGTCAGATTGTGGACTTAAGGATTTTCTTGATGAT
ATTGCATGTAAATTGATAGTGTATATATGCCGAATAACAAGGGGGATGTCCCTTTATGCA
ATGTGCCTACTCAGTTGTTTCCAAGCAATAACTATCAACTCTAGCAACTG------TTTG
ACACTCAAGCACAGAGCCACCAAATACATTGGTCATTGCTGCTCAGTCAGTTGGCTTCTG
CACCTGTTTCTAAACATCTTGACTCCAGCAAGAGTGTCAGGACCCAGTTACAAGAAAAAT
GTGACTAACATGAGTTATGGGTACTGCTCATGGGTTGCNTCAGGCAGTGTG-CAAC----
------------------------------------------------------------
------------------------------------------------------------
------------------------------------------------------------
------------------------------------------------------------
------------------------------------------------------------
------------------------------------------------------------
--------------------------------
>PWK Vmn1r75 
ATGAGAATGGCTACCAGGCACTTTGCAATGGGAATTTTTCTCTTCTCCCAGATTACATTG
GGAATACTTGGCAATTCCTCAATACTATTTCATTACATCTTTTTGATACTCACTGGAAAA
CACTTAATGCCCAAAGATCTGATTTTAAAGCACTTGACTTTTGCCAATTGTCTGTCTATC
ATCTCAAGAGGCATTCCGCGGGCAATGTCAGATTGTGGACTTAAGGATTTTCTTGATGAT
ATTGCATGTAAATTGATAGTGTATATATGCCGAATAACAAGGGGGATGTCCCTTTATGCA
ATGTGTCTACTCAGTTGTTTCCAAGCAATCACTATCAACCCTAGCAACTGCAGGTGTTTG
ACACTCAAGCACAGAGCCACCAAGTACATTGGTCATTGCTGCTCGGTCAGTTGGCTTCTG
CACCTGTTTCTAAACATCTTGACTCCAGCAAGAGTGTCAGGCCCCAGTTACAAGAAAAAT
GTGACTAACATGAGTTATGGGTACTGCTCATGGGTTGCTTCAGGCAATGTGGCAACTGCA
CTATATATGTTATTACTGTGCTTCTCTGATGCTCTGTGTCTGACTCTCATGGCCTGCTCA
AGTGTCTCCATGGTGAGTGTCC-TCTACAGACATAAAAGACAAGTCAAACATATCCACAG
TG-CTCAGCATGCTCTAAAA-GACTCTCCTGAAGACAGAGCCACACAAACTATCCTCATC
CTGATGTGCATATTTGTCCTCTCTTAC-TCATTCTCCTCCAT-AGTGGTCATCTTGACA-
--ACCTACTCCAAATATCCAATG----CTATGGGGGGTAAGTGTACTTACATTTAT-AGA
AATATGCTTTCCC-ATATTTTGTCCCTTTGTTATCATTAGCAACATGATCTCTAGTTCCA
GCCCATTTTTACCCTGCTTTGGTAAGCGGTAA
>WSB Vmn1r175
ATGTTGCTTCAGAATAAATCTGTGAAAACCACAGAGGAAGTGGCTCTTCAGGTCCTCTTG
CTTTGTCAGGTTGGGTTTGGGACTGCAGTCAACATTTTTCTGATTGTTCATAATTTATCT
CCAATCTTGAATGGATCTCAACAGAGACCCATAAAAGTCATTCTAGCCAACTTAGCTGTG
GGCAATACCTTGATTCTCCTCTTTGCATTTCCAAACAATATGACACTTTTTGTTCCAAAG
GACCCCCCAA-CTGAC-CTA-AAATGTAAACTTGGGTACTTCATTTGGCTGGTGGCTCGA
AGTACAAACATGTGCTCCACCTGCTTTCTGAGCACTTATCAGCTTGTCACTCTTGCTCCA
GGTACCTGGGGTAGGGTGATGCTCCGTGGAAGAGCCCCCAAATTTGTGAGGTATATTTGT
TATAGTTGTTGGTTTTTCAGTGTCTTAAATAATGCTCACATTCCAATGAAAGTCAATGGT
CCCCAGAAAACACATAATGATACCAATACTAAAAACAAATGGGTTTGCTCCACCACTGGT
TTCAGTATAGGCATGCGCATCTTGTCATTTGCCCATGATGCAGTGTTCATCAGCATCATC
ATCTGGAGCAGTGTCTCCATGGTGATTCTCCTGAACAGACACCACCAAAGATTGCAGCAT
ATTCAATCCACAAATCAGAAGCTCAGAGTTCATGCTGAGACTAGAGCATCCCACACCATC
CTGTTGCTGGTGGTCACATTTGTGACCTGTTATCTTCTAGACTGTATTTGTACAGTCTGT
AACATTTCTTTTTTGGACTCTCGGGTCTGGTTGAGGCGTGTCAAACAAATTTTGGATGTA
AGCTTCCCTACCTTTTCTCCATTACTCTTGATCTTTA-GGGATCCTAAGGATCCTTGTTC
TC-TGCTATTCTGCTGCTGA
>LEWES Vmn1r175 
------------------------------------------------------------
------------------------------------------------------------
------------------------------------------------------------
--------------------------------------------------------AAAG
GAGCCCCCAAGNTGACGCTATGAAGGCANNNGTGGGTACNTCAGTTGTCTGGGGNNACGA
AGTACAAACATGTGCTCCACCTGCTCTCTGAGCACTTATCAGCTTGTCACTCTTGCTCCT
GGTACCTGGGGTAGGGTGATGCTCCGTGGAAGAGCCCCCAAATTTGTGAGGTATATTTGT
TATAGTTGTTGGTTGTTCAGTGTCTTAAATAATGCTCANATTCCAATGAAAGTCAGTGGT
CCCCAGAAAACACATAATGATACCAATACTAAAAACAAATGGGTTTGCTCCACCACTGGT
TTCAGTATAGGCATGCGCATCTTGTCATTTGCCCATGATGCAGTGTTCATCAGCATCATC
ATCTGGAGCAGTGTCTCCATGGTGATTCTCCTGAACAGACACCACCAAAGACTGCAGCAT
ATTCAATCCACAAATCAGAAGCTCAGAGTTCATGCTGAGACTAGAGCATCCCACACCATC
CTGATGCTGGTGGTCACATTTGTGACCTGTTATCTTCTAGACTGTATTTGTACATTCTGT
AACATTTCTTTTT-----------------------------------------------
------------------------------------------------------------
--------------------
>PERA Vmn1r175 
------------------------------------------------------------
------------------------------------------------------------
------------------------------------------------------------
--------------------------------------------------------AAAG
GAGCCCCCAA-CTGAC-CTA-AAATGTAAACTTGGGTACTTCATTTGGCTGGTGGCTCGA
AGTACAAACATGTGCTCCACCTGCTTTCTGAGCACTTATCAGCTTGTCACTCTTGCTCCA
GGTACCTGGGGTAGGGTGATGCTCCGTGGAAGAGCCCCCAAATTTGTGAGGTATATTTGT
TATAGTTGTTGGTTGTTCAGTGTCTTAAATAATGCTCACATTCCAATGAAAGTCAGTGGT
CCCCAGAAAACACATAATGATACCAATACTAAAAACAAATGGGTTTGCTCCACCACTGGT
TTCAGTATAGGCATGCGCATCTTGTCATTTGCCCATGATGCAGTGTTCATCAGCATCATC
ATCTGGAGCAGTGTCTCCATGGTGATTCTCCTGAACAGACACCACCAAAGATTGCAGCAT
ATTCAATCCACAAATCAGAAGCTCAGAGTTCATGCTGAGACTAGAGCATCCCACACCATC
CTGTTGCTGGTGGTCACATTTGTGACCTGTTATCTTCTAGACTGTATTTGTACATTCTGT
AACATTTCTTTTTTGGACTCTCAGNTCTGGTTGAGGCGTGTCAAACAAATTTTGGATGNA
AGCTTCCCTACCTTTTCTCCATTACTCTTGATCNTTATGGGATCCTAAGGATCCTTGTTC
TCCNGCTATTCTGCTGCTGA
>CZECH I Vmn1r175 
---TGTGTTCAGAATAAATCTGTGAAANCCACAGNGGAAGNGGCTCTTCAGNTCCTCTTG
CTTTGCCAGGNTGGGGTTGGGACTGCAGTCAACATTTTTCTGATTGTTCATAATTTATCT
CCAAACTTGAATGGATCTCCACAGAGANCCATAAAAGTCCNTCTAGCCAANTTAGCTGTG
GGCAATACCTTGATTCTCCTCTTTGCATTTNCAAACAATATGACACTTTTTGTTCCAAAG
GACCCCCCAA-CTGAC-CTA-AAATGTAAACTTGGGTACTTCATTTGGCTGGTGGCTCGA
AGTACAAACATGTGCTCCACCTGCTCTCTGAGCACTTATCAGCTTGTCACTCTTGCTCCA
GGTACCTGGGGTAGGGTGATGCTCCTTGGAAGAGCCCCCAAATTTGTGAGGTATATTTGT
TATAGTTGTTGGTTGTTCAGTGTCTTAAATAATGCTCACATTCCAATGAAAGTCANTGGT
CCCCAGAAAACACATAATGATACCAATACTAAAAACAAATGGGTTTGCTCCACCACTGGT
TTCAGTATAGGCATGCGCATCTTGTCATTTGCCCATGATGCAGTGTTCATCAGCATCATC
ATCTGGAGCAGTGTCTCCATGGTGATTCTCCTGAACAGACACCACCAAAGANTGCAGCAT
ATTCAATCCACAAATCAGAAGCTCAGAGTTCATGCTGAGACTAGAGCATCCCACACCATC
CTGTTGCTGGTGGTCACATTTGTGACCTGTTATNTTCTAGACTGTATTTGTACATTCTGT
AACATTTCTTTTGTGGACTCTCGGCTCTGGTTGAGGCGTGTCAAACAAATTTTGNCNGTA
AGCTTCCCNACCTTTTCTCCATTACTCTGGATCTTTA-GGGATCCTAAGGATCCTTGTTC
TC-TGCTATTCNGCTGCTGA
>PWD Vmn1r175 
------------------------------------------------------------
------------------------------------------------------------
------------------------------------------------------------
------------------------------------------------------------
---------------------------------GGGTACTTCAGTTGTCTGAGTATACGA
AGTACAAACATGTGCTCCACCTGCTCTCTGAGCACTTATCAGCTTGTCACTCTTGCACCA
GGTACCTGGGGTAGGGTGATGCTCCGTGGAAGAGCCCCCAAATTTGTGAGGTATATTTGT
TATAGTTGTTGGTTGTTCAGTGTCTTAAATAATGCTCACATTCCAATGAAAGTCATTGGT
CCCCAGAAAACACATAATGATACCAATACTAAAANCAAATGGGTTTGCTCCACCACTGGT
TTCAGTATAGGCATGCGCATCTTGTCATTTGCCCATGATGCAGTGTTCATCAGCATCATC
ATCTGGAGCAGTGTCTCCATGGTGATTCTCCTGAACAGACACCACCAAAGANTGCAGCAT
ATTCAATCCACAAATCAGAAGCTCAGAGTNCATGCTGAGACTAGAGCATCCCACACCATC
CTGTTGCTGGTGGTCACATTTGTGACCTGTTATNTTCTAGACTGTATTTGTACATTCTGT
AACATTTCTTTTGTGGACTCTCGGCTCTGGTTGAGGCGTGTCAAACAAATTTTGNCNGTA
AGCTTCCCTACCTTTTCTCCATTACTCTNGATCTTTA-GGGATCCNAAGGATCCTNGTTC
TC-TGCTATTCNGCNGCTGA
>PWK Vmn1r175
ATGTTACTTCAGAATAAATCTGTGAAAACCACAGAGGAAGTGGCTCTTCAGGTCCTCTTG
CTTTGCCAGGTTGGGTTTGGGACTGCAGTCAACATTTTTCTGATTGTTCATAATTTATCT
CCAATCTTGAATGGATCTCAACAGAGACCCATAAAAGTCATTCTAGCCAACTTAGCTATG
GGCAATACCTTGATTCTCCTCTTTGCATTTCCAAACAATATGACAATTTTTGTTTCAAAG
GACCTCCCAA-ATGAC-CTA-AAATGTAAACTTGGGTACTTCATTTGGCTGGTGGCTCGA
AGTACAAACATGTGCTCCACCTGCTCTCTGAGCACTTATCAGCTTGTCACTCTTGCTCCT
GGTACCTGGGGTAGGGTGATGCTCCGTGGAAGAGCCCCCAAATTTGTGAGGTATACTTGT
TATAGTTGTTGGTTGTTCAGTGTCTTAAATAATGCTCACATTCCAATGAAAGTCAGTGGT
CCCCAGAAAACACATAATGATACCAATACTAAAAACAAATGGGTTTGCTCCACCACTGGT
TTCAGTATAGGCATGCGCATCTTGTCATTTGCCCATGATGCAGTGTTCATCAGCATCATC
ATCTGGAGCAGTGTCTCCATGGTGATTCTCCTGAACAGACACCACCAAAGARTGCAGCAT
ATTCAATCTACAAATCAGAAGCTCAGAGTTCATGCTGAGACTAGAGCATCCCACACCATC
CTGATGCTGGTGGTCACATTTGTGACCTGTTATCTTCTAGACTGTATTTGTACATTCTGT
AACATTTCTTTTTTGGACTCTCGGCTCTGGTTGAGGCGTGTCAAAGAAATTCTGGCTGTA
AGCTTCCCTACCTTTTCTCCATTACTCTTGATCTTTA-GAGATCCCAAGGATCCTTGTTC
TC-TGCTATTCAGCTGCTGA
