# Supplementary material for: A Candidate Subspecies Discrimination System Involving a Vomeronasal Receptor Gene with Different Alleles Fixed in M. m. domesticus and M. m. musculus
Source: PLoS One. 2010 Sep 9;5(9):e12638. doi: 10.1371/journal.pone.0012638 (PMC2936562; doi:10.1371/journal.pone.0012638)
Supplement: File S2 — The five M. m. domesticus and five M. m. musculus Vmn1r67 gene sequences that contributed to the reduced data set shown in Figure 1A. (0.01 MB TXT) [file pone.0012638.s003.txt]

>WSB Vmn1r67
ATGAGCTTCAGAAATCTGGCCATCAAAATACTTTTCTTATCACAAATTACAAGTGGAATT
CTGGGAAATTTCTCTCTTCTTATCTATTATCTAGTCTACTATATACAACATGCATTAAAG
CCCACAGATTTGATTCTCATGCACCTAATGGCATCCAATGCCTTGATAGTTCTCTTTACA
GGAATGCCTCACACATTGGCAGCTTTTGAGATAAAGCAGTTTTTAAATGATCTTGGATGC
AGATTAATTTTGTACATTCAAAGTGTTGGCCGGAGTGTGTCCGTTAGTACAACCTGTCTC
TTGAGTGTCTTTCAAGCCATCACCATCAGTCACAGGAAATCCTGCTTTAAGGATCAAAAG
GTGAATGCTGCAAAGTACATTGGGTGCTGCATTTTCTCTCTCTGGGTCTTGTTTGTAATT
ATACATTTCATTTTCTTTGCATACATACTTGTCAAAAGGAATAGCAAAAATATGACAAGA
AACCGAAATTTTGAGTACTGTTCAATTAGAGGGGGTGATGACATCAATGCCTCACTCTAT
ACAGCATTAGTAGTGTGCCCTGAAATCTTCTTTTCTGTGCTCATTGCCTGGTCCAGTGTC
TCCATGATTGTCATTCTGTACAGACACAAGCAGACGTTTCAGCACATCCACAGCAATACT
ATTTACAGCAGAATCTCACCGGAATCCAGAGCCACTCAGAAGATCCTAGTCCTGGTGTGT
ACCTTCCTGGCATTTTATACCATCTCCTCTGTTTTACAAGGCTGCATTGCTCTTTTGCAT
AATCACAATTGGTGGCTGGTGAACATCACTCGCCTCACTTCTCTGTGTTTTCCATCCTTT
GGACCCTTCGTTCTTATGAATCATTGTACTTTTGTGCCCAGACTCAGTTTGATCTGGATG
TGGAATAAAATTACC
>LEWES Vmn1r67
ATGAGCTTCAGAAATCTGGCCATCAAAATACTTTTCTTATCACAAATTACAAGTGGAATT
CTGGGAAATTTCTCTCTTCTTATCTATTATCTAGTCTACTATATACAACATGCATTAAAG
CCCACAGATTTGATTCTCATGCACCTAATGGCATCCAATGCCTTGATAGTTCTCTTTACA
GGAATGCCTCACACATTGGCAGCTTTTGAGATAAAGCAGTTTTTAAATGATCTTGGATGC
AGATTAATTTTGTACATTCAAAGTGTTGGCCGGAGTGTGTCCGTTAGTACAACCTGTCTC
TTGAGTGTCTTTCAAGCCATCACCATCAGTCACAGGAAATCCTGCTTTAAGGATCAAAAG
GTGAATGCTGCAAAGTACATTGGGTGCTGCATTTTCTCTCTCTGGGTCTTGTTTGTAATT
ATACATTTCATTTTCTTTGCATACATACTTGTCAAAAGGAATAGCAAAAATATGACAAGA
AACCGAAATTTTGAGTACTGTTCAATTAGAGGGGGTGATGACATCAATGCCTCACTCTAT
ACAGCATTAGTAGTGTGCCCTGAAATCTTCTTTTCTGTGCTCATTGCCTGGTCCAGTGTC
TCCATGATTGTCATTCTGTACAGACACAAGCAGACGTTTCAGCACATCCACAGCAATACT
ATTTACAGCAGAATCTCACCGGAATCCAGAGCCACTCAGAAGATCCTAGTCCTGGTGTGT
ACCTTCCTGGCATTTTATACCATCTCCTCTGTTTTACAAGGCTGCATTGCTCTTTTGCAT
AATCACAATTGGTGGCTGGTGAACATCACTCGCCTCACTTCTCTGTGTTTTCCATCCTTT
GGACCCTTCGTTCTTATGAATCATTGTACTTTTGTGCCCAGACTCAGTTTGATCTGGATG
TGGAATAAAATTACC
>PERA Vmn1r67
ATGGGCTTCAGAAATCTGGCCATCAAAATACTTTTCTTATCACAAATTACAAGTGGAATT
CTGGGAAATTTCTCTCTTCTTATCTATTATCTAGTCTACTATATACAACATGCATTAAAG
CCCACAGATTTGATTCTCATGCACCTAATGGCATCCAATGCCTTGATAGTTCTCTTTACA
GGAATGCCTCACACATTGGCAGCTTTTGAGATAAAGCAGTTTTTAAATGATCTTGGATGC
AGATTAATTTTGTACATTCAAAGTGTTGGCCGGAGTGTGTCCGTTAGTACAACCTGTCTC
TTGAGTGTCTTTCAAGCCATCACCATCAGTCACAGGAAATCCTGCTTTAAGGATCAAAAG
GTGAATGCTGCAAAGTACATTGGGTGCTGCATTTTCTCTCTCTGGGTCTTGTTTGTAATT
ATACATTTCATTTTCTTTGCATACATACTTGTCAAAAGGAATAGCAAAAATATGACAAGA
AACCGAAATTTTGAGTACTGTTCAATTAGAGGGGGTGATGACATCAATGCCTCACTCTAT
ACAGCATTAGTAGTGTGCCCTGAAATCTTCTTTTCTGTGCTCATTGCCTGGTCCAGTGTC
TCCATGATTGTCATTCTGTACAGACACAAGCAGACGTTTCAGCACATCCACAGCAATACT
ATTTACAGCAGAATCTCACCGGAATCCAGAGCCACTCAGAAGATCCTAGTCCTGGTGTGT
ACCTTCCTGGCATTTTATACCATCTCCTCTGTTTTACAAGGCTGCATTGCTCTTTTGCAT
AATCACAATTGGTGGCTGGTGAACATCACTCGCCTCACTTCTCTGTGTTTTCCATCCTTT
GGACCCTTCGTTCTTATGAATCATTGTACTTTTGTGCCCAGACTCAGTTTGATCTGGATG
TGGAATAAAATTACC
>TIRANO Vmn1r67
ATGGGCTTCAGAAATCTGGCCATCAAAATACTTTTCTTATCACAAATTACAAGTGGAATT
CTGGGAAATTTCTCTCTTCTTATCTATTATCTAGTCTACTATATACAACATGCATTAAAG
CCCACAGATTTGATTCTCATGCACCTAATGGCATCCAATGCCTTGATAGTTCTCTTTACA
GGAATGCCTCACACATTGGCAGCTTTTGAGATAAAGCAGTTTTTAAATGATCTTGGATGC
AGATTAATTTTGTACATTCAAAGTGTTGGCCGGAGTGTGTCCATTAGTACAACCTGTCTC
TTGAGTGTCTTTCAAGCCATCACCATCAGTCACAGGAAATCCTGCTTTAAGGATCAAAAG
GTGAATGCTGCAAAGTACATTGGGTGCTGCATTTTCTCTCTCTGGGTCTTGTTTGTAATT
ATACATTTCATTTTCTTTGCATACATACTTGTCAAAAGGAATAGCAAAAATATGACAAGA
AACCGAAATTTTGAGTACTGTTCAATTAGAGGGGGTGATGACATCAATGCCTCACTCTAT
ACAGCATTAGTAGTGTGCCCTGAAATCTTCTTTTCTGTGCTCATTGCCTGGTCCAGTGTC
TCCATGATTGTCATTCTGTACAGACACAAGCAGACGTTTCAGCACATCCACAGCAATACT
ATTTACAGCAGAATCTCACCGGAATCCAGAGCCACTCAGAAGATCCTAGTCCTGGTGTGT
ACCTTCCTGGCATTTTATACCATCTCCTCTGTTTTACAAGGCTGCATTGCTCTTTTGCAT
AATCACAATTGGTGGCTGGTGAACATCACTCGCCTCACTTCTCTGTGTTTTCCATCCTTT
GGACCCTTCGTTCTTATGAATCATTGTACTTTTGTGCCCAGACTCAGTTTGATCTGGATG
TGGAATAAAATTACC
>ZALENDE Vmn1r67
ATGGGCTTCAGAAATCTGGCCATCAAAATACTTTTCTTATCACAAATTACAAGTGGAATT
CTGGGAAATTTCTCTCTTCTTATCTATTATCTAGTCTACTATATACAACATGCATTAAAG
CCCACAGATTTGATTCTCATGCACCTAATGGCATCCAATGCCTTGATAGTTCTCTTTACA
GGAATGCCTCACACATTGGCAGCTTTTGAGATAAAGCAGTTTTTAAATGATCTTGGATGC
AGATTAATTTTGTACATTCAAAGTGTTGGCCGGAGTGTGTCCATTAGTACAACCTGTCTC
TTGAGTGTCTTTCAAGCCATCACCATCAGTCACAGGAAATCCTGCTTTAAGGATCAAAAG
GTGAATGCTGCAAAGTACATTGGGTGCTGCATTTTCTCTCTCTGGGTCTTGTTTGTAATT
ATACATTTCATTTTCTTTGCATACATACTTGTCAAAAGGAATAGCAAAAATATGACAAGA
AACCGAAATTTTGAGTACTGTTCAATTAGAGGGGGTGATGACATCAATGCCTCACTCTAT
ACAGCATTAGTAGTGTGCCCTGAAATCTTCTTTTCTGTGCTCATTGCCTGGTCCAGTGTC
TCCATGATTGTCATTCTGTACAGACACAAGCAGACGTTTCAGCACATCCACAGCAATACT
ATTTACAGCAGAATCTCACCGGAATCCAGAGCCACTCAGAAGATCCTAGTCCTGGTGTGT
ACCTTCCTGGCATTTTATACCATCTCCTCTGTTTTACAAGGCTGCATTGCTCTTTTGCAT
AATCACAATTGGTGGCTGGTGAACATCACTCGCCTCACTTCTCTGTGTTTTCCATCCTTT
GGACCCTTCGTTCTTATGAATCATTGTACTTTTGTGCCCAGACTCAGTTTGATCTGGATG
TGGAATAAAATTACC
>CZECH I Vmn1r67
ATGGGCTTCAGAAATCTGGCCATCAAAATACTTTTTTTATCACAAATTACAACTGGAATT
CTGGGAAATTTCTCTCTTCTTATCTATTATCTAGTCTACTATATACAACATGCATTAAAG
CCCACAGATTTGATTCTCATGCAACTAATGGCATCCAATGCCTTGATAGTTCTCTCTAGA
GGTATGCCTCACACATTGGCAGCTTTTGAGTTAAAGCAGTTTTTAAATGATCTTGGATGC
AGATTAATTTTGTACATTCAAAGTGTTGGCCAGAGTGTGTCCATTAGTACAACCTGTCTC
TTGAGTGTCTTCCAAGCCATCACCATCAGTCGCAGGAAATCCTGCTGTAAGGATCAAAAG
GTGAATGCTGCAAAATACATTTGGTGCTGCATTTTCTCTCTCTGGGTCTTGTTTATAATT
ATACATTTCATTTTCTTTGCATACATACTTGTCAAAAGGAATAGCAAAAATATGACAAGA
AACCGAAATTTTGAGTACTGTTCAATTAGAGGGGGTGATGACATCAATGCCTCACTCTAT
ACAGCATTAGTGGTGTGCCCTGAAATCTTCTTTTCTGTGCTCATTGCCTGGTCCAGTGTC
TCCATGATTGTCATTCTGTACAGACACAAGCAGAGGTTTCAGCATATCCACAGCAATACT
ATTTACAGCAGAATCTCACCAGAATCCAGAGCCACTCAGAAGATCCTAGTCCTGGTGTGT
ACCTTCCTGGCATTTTATACCATCTCCTCTGTTTTACAAGGCTGCATTGCTCTTCTGCAT
AATCACAGTTGGTGGCTGGTGAACATCACTCGCCTCACTTCTCTGTGTTTTCCATCCTTT
GGACCCTTTGTTCTTATGAATCATTGTACTTTTATGCCCAGACTCAGTTTGATCTGCATA
TGGAATAAAATTACC
>CZECHII Vmn1r67
ATGGGCTTCAGAAATCTGGCCATCAAAATACTTTTTTTATCACAAATTACAACTGGAATT
CTGGGAAATTTCTCTCTTCTTATCTATTATCTAGTCTACTATATACAACATGCATTAAAG
CCCACAGATTTGATTCTCATGCAACTAATGGCATCCAATGCCTTGATAGTTCTCTCTAGA
GGTATGCCTCACACATTGGCAGCTTTTGAGTTAAAGCAGTTTTTAAATGATCTTGGATGC
AGATTAATTTTGTACATTCAAAGTGTTGGCCAGAGTGTGTCCATTAGTACAACCTGTCTC
TTGAGTGTCTTCCAAGCCATCACCATCAGTCGCAGGAAATCCTGCTGTAAGGATCAAAAG
GTGAATGCTGCAAAATACATTTGGTGCTGCATTTTCTCTCTCTGGGTCTTGTTTATAATT
ATACATTTCATTTTCTTTGCATACATACTTGTCAAAAGGAATAGCAAAAATATGACAAGA
AACCGAAATTTTGAGTACTGTTCAATTAGAGGGGGTGATGACATCAATGCCTCACTCTAT
ACAGCATTAGTGGTGTGCCCTGAAATCTTCTTTTCTGTGCTCATTGCCTGGTCCAGTGTC
TCCATGATTGTCATTCTGTACAGACACAAGCAGAGGTTTCAGCATATCCACAGCAATACT
ATTTACAGCAGAATCTCACCAGAATCCAGAGCCACTCAGAAGATCCTAGTCCTGGTGTGT
ACCTTCCTGGCATTTTATACCATCTCCTCTGTTTTACAAGGCTGCATTGCTCTTCTGCAT
AATCACAGTTGGTGGCTGGTGAACATCACTCGCCTCACTTCTCTGTGTTTTCCATCCTTT
GGACCCTTTGTTCTTATGAATCATTGTACTTTTATGCCCAGACTCAGTTTGATCTGCATA
TGGAATAAAATTACC
>PWD Vmn1r67
ATGGGCTTCAGAAATCTGGCCATCAAAATACTTTTTTTATCACAAATTACAACTGGAATT
CTGGGAAATTTCTCTCTTCTTATCTATTATCTAGTCTACTATATACAACATGCATTAAAG
CCCACAGATTTGATTCTCATGCAACTAATGGCATCCAATGCCTTGATAGTTCTCTCTAGA
GGTATGCCTCACACATTGGCAGCTTTTGAGTTAAAGCAGTTTTTAAATGATCTTGGATGC
AGATTAATTTTGTACATTCAAAGTGTTGGCCAGAGTGTGTCCATTAGTACAACCTGTCTC
TTGAGTGTCTTCCAAGCCATCACCATCAGTCGCAGGAAATCCTGCTGTAAGGATCAAAAG
GTGAATGCTGCAAAATACATTTGGTGCTGCATTTTCTCTCTCTGGGTCTTGTTTATAATT
ATACATTTCATTTTCTTTGCATACATACTTGTCAAAAGGAATAGCAAAAATATGACAAGA
AACCGAAATTTTGAGTACTGTTCAATTAGAGGGGGTGATGACATCAATGCCTCACTCTAT
ACAGCATTAGTGGTGTGCCCTGAAATCTTCTTTTCTGTGCTCATTGCCTGGTCCAGTGTC
TCCATGATTGTCATTCTGTACAGACACAAGCAGAGGTTTCAGCATATCCACAGCAATACT
ATTTACAGCAGAATCTCACCAGAATCCAGAGCCACTCAGAAGATCCTAGTCCTGGTGTGT
ACCTTCCTGGCATTTTATACCATCTCCTCTGTTTTACAAGGCTGCATTGCTCTTCTGCAT
AATCACAGTTGGTGGCTGGTGAACATCACTCGCCTCACTTCTCTGTGTTTTCCATCCTTT
GGACCCTTTGTTCTTATGAATCATTGTACTTTTATGCCCAGACTCAGTTTGATCTGCATA
TGGAATAAAATTACC
>PWK Vmn1r67
ATGGGCTTCAGAAATCTGGCCATCAAAATACTTTTTTTATCACAAATTACAACTGGAATT
CTGGGAAATTTCTCTCTTCTTATCTATTATCTAGTCTACTATATACAACATGCATTAAAG
CCCACAGATTTGATTCTCATGCAACTAATGGCATCCAATGCCTTGATAGTTCTCTCTAGA
GGTATGCCTCACACATTGGCAGCTTTTGAGTTAAAGCAGTTTTTAAATGATCTTGGATGC
AGATTAATTTTGTACATTCAAAGTGTTGGCCAGAGTGTGTCCATTAGTACAACCTGTCTC
TTGAGTGTCTTCCAAGCCATCACCATCAGTCGCAGGAAATCCTGCTGTAAGGATCAAAAG
GTGAATGCTGCAAAATACATTTGGTGCTGCATTTTCTCTCTCTGGGTCTTGTTTATAATT
ATACATTTCATTTTCTTTGCATACATACTTGTCAAAAGGAATAGCAAAAATATGACAAGA
AACCGAAATTTTGAGTACTGTTCAATTAGAGGGGGTGATGACATCAATGCCTCACTCTAT
ACAGCATTAGTGGTGTGCCCTGAAATCTTCTTTTCTGTGCTCATTGCCTGGTCCAGTGTC
TCCATGATTGTCATTCTGTACAGACACAAGCAGAGGTTTCAGCATATCCACAGCAATACT
ATTTACAGCAGAATCTCACCAGAATCCAGAGCCACTCAGAAGATCCTAGTCCTGGTGTGT
ACCTTCCTGGCATTTTATACCATCTCCTCTGTTTTACAAGGCTGCATTGCTCTTCTGCAT
AATCACAGTTGGTGGCTGGTGAACATCACTCGCCTCACTTCTCTGTGTTTTCCATCCTTT
GGACCCTTTGTTCTTATGAATCATTGTACTTTTATGCCCAGACTCAGTTTGATCTGCATA
TGGAATAAAATTACC
>SKIVE Vmn1r67
ATGGGCTTCAGAAATCTGGCCATCAAAATACTTTTTTTATCACAAATTACAACTGGAATT
CTGGGAAATTTCTCTCTTCTTATCTATTATCTAGTCTACTATATACAACATGCATTAAAG
CCCACAGATTTGATTCTCATGCAACTAATGGCATCCAATGCCTTGATAGTTCTCTCTAGA
GGTATGCCTCACACATTGGCAGCTTTTGAGTTAAAGCAGTTTTTAAATGATCTTGGATGC
AGATTAATTTTGTACATTCAAAGTGTTGGCCAGAGTGTGTCCATTAGTACAACCTGTCTC
TTGAGTGTCTTCCAAGCCATCACCATCAGTCGCAGGAAATCCTGCTGTAAGGATCAAAAG
GTGAATGCTGCAAAATACATTTGGTGCTGCATTTTCTCTCTCTGGGTCTTGTTTATAATT
ATACATTTCATTTTCTTTGCATACATACTTGTCAAAAGGAATAGCAAAAATATGACAAGA
AACCGAAATTTTGAGTACTGTTCAATTAGAGGGGGTGATGACATCAATGCCTCACTCTAT
ACAGCATTAGTGGTGTGCCCTGAAATCTTCTTTTCTGTGCTCATTGCCTGGTCCAGTGTC
TCCATGATTGTCATTCTGTACAGACACAAGCAGAGGTTTCAGCATATCCACAGCAATACT
ATTTACAGCAGAATCTCACCAGAATCCAGAGCCACTCAGAAGATCCTAGTCCTGGTGTGT
ACCTTCCTGGCATTTTATACCATCTCCTCTGTTTTACAAGGCTGCATTGCTCTTCTGCAT
AATCACAGTTGGTGGCTGGTGAACATCACTCGCCTCACTTCTCTGTGTTTTCCATCCTTT
GGACCCTTTGTTCTTATGAATCATTGTACTTTTATGCCCAGACTCAGTTTGATCTGCATA
TGGAATAAAATTACC
