# Supplementary material for: A Candidate Subspecies Discrimination System Involving a Vomeronasal Receptor Gene with Different Alleles Fixed in M. m. domesticus and M. m. musculus
Source: PLoS One. 2010 Sep 9;5(9):e12638. doi: 10.1371/journal.pone.0012638 (PMC2936562; doi:10.1371/journal.pone.0012638)
Supplement: File S3 — The five M. m. domesticus and five M. m. musculus Vmn1r71 gene sequences that contributed to the reduced data set shown in Figure 1B. (0.01 MB TXT) [file pone.0012638.s004.txt]

>WSB Vmn1r71
ATGGACTTCTGGAATCTGGCAATCAGAATTATTTTCTTATTACAAACTGTGACTGGAATT
CTGGGAAATGTTTTCCTTATTTTCTACTATCTAGTCCTTTACTACAGAGAATGTACATTA
AAGCCCACAGATTTGATTTTAATGAATCTAATGGCAGCCAATCTGGTGATACTTCTCTCT
ATAGGTGTGCCCCAAACAATGGCAATATGGGGACTGAAGGAGTTCTTGAATCATTTAGAA
TGTGAGATTCTATTGTTCGTTCAAGGATTTAGTCGAAGTATGTCCATTTGCACCATCTGT
CTCTTGAGTGTTTTCCAAACCCTGACCATCAGTCCCAAGAAATTTTGATGGAAGTATTAT
AAATCCAACGCAGCCAAGTACATTGGCAGTTGCACTTCCCTACTCTGGGTCTTGCATGTG
TTGATTAATTTTATTTTCTTTCTGTACACATTTATCAAAAGAAATAACACAAATGTGACA
AGGACACGAGATTTTGGGTACTGTTCACTTATAGGGAGTGATGACATCAGTGACTTACTT
TATGCAGCTTTGGTGGTATGCCCTGAAGTCTTTTTTTCTGTGCTTACTACCTTTACAAGT
GTCTCCATGATTGTCATTCTGTACAGACACAAGAAGAGGGTTCAACACATCTGTAGCACT
CATGGTTCCAGTAGATATTCCCCAGAGTCCAGAGCCACTCAAAACATCCTCACAGTGGTG
TCTACTTTTCTGGCCTTTTGTTCTCTCACCACCATCTTAAGAGGCTTTGTAGCTCTTTTC
CATGGTCACAGTTGGTGGCTGATGAATATTAATCACCTCACTTCTCTGTGCTTCCCCACT
TTTGCACCCTTTGTTCTTATGAGTCATTACTCCATTGTATCTAGACTCAGTTTGGTCTGG
TTAAGGAAAAAAAATATCTCA
>LEWES Vmn1r71
ATGGACTTCTGGAATCTGGCAATCAGAATTATTTTCTTATTACAAACTGTGACTGGAATT
CTGGGAAATGTTTTCCTTATTTTCTACTATCTAGTCCTTTACTACAGAGAATGTACATTA
AAGCCCACAGATTTGATTTTAATGAATCTAATGGCAGCCAATCTGGTGATACTTCTCTCT
ATAGGTGTGCCCCAAACAATGGCAATATGGGGacTGAAGGAGTTCTTGAATCATTTAGAA
TGTGAGATTCTATTGTTCGTTCAAGGATTTAGTCGAAGTATGTCCATTTGCACCATCTGT
CTCTTGAGTGTTTTCCAAACCCTGACCATCAGTCCCAAGAAATTTTGATGGAAGTATTAT
AAATCCAACGCAGCCAAGTACATTGGCAGTTGCACTTCCCTACTCTGGGTCTTGCATGTG
TTGATTAATTTTATTTTCTTTCTGTACACATTTATCAAAAGAAATAACACAAATGTGACA
AGGACACGAGATTTTGGGTACTGTTCACTTATAGGGAGTGATGACATCAGTGACTTACTT
TATGCAGCTTTGGTGGTATGCCCTGAAGTCTTTTTTTCTGTGCTTACTACCTTTACAAGT
GTCTCCATGATTGTCATTCTGTACAGACACAAGAAGAGGGTTCAACACATCTGTAGCACT
CATGGTTCCAGTAGATATTCCCCAGAGTCCAGAGCCACTCAAAACATCCTCACAGTGGTG
TCTACTTTTCTGGCCTTTTGTTCTCTCACCACCATCTTAAGAGGCTTTGTAGCTCTTTTC
CATGGTCACAGTTGGTGGCTGATGAATATTAATCACCTCACTTCTCTGTGCTTCCCCACT
TTTGCACCCTTTGTTCTTATGAGTCATTACTCCATTGTATCTAGACTCAGTTTGGTCTGG
TTAAGGAAAAAAAATATCTCA
>PERA Vmn1r71
ATGGACTTCTGGAATCTGGCAATCAGAATTATTTTCTTATTACAAACTGTGATTGGAATT
CTGGGAAATGTTTTCCTTATTTTCTACTATCTAGTCCTTTACTACAGAGAATGTACATTA
AAGCCCACAGATTTGATTTTAATGAATCTAATGGCAGCCAATCTGGTGATACTTCTCTCT
ATAGGTGTGCCCCAAAAAATGGCAATATGGGGACTGAAGGAGTTCTTGAATCATTTAGAA
TGTGAGATTCTATTGTTCGTTCAAGGATTTAGTCGAAGTATGTCCATTTGCACCATCTGT
CTCTTGAGTGTTTTCCAAACCCTGACCATCAGTCCCAAGAAATTTTGTTGGAAGTATTAT
AAATCCAACGCAGCCAAGTACATTGGCAGTTGTACTTCCCTACTCTGGGTCTTGCACGTG
TTGATTAATTTCATTTTCTTTCTGTACACATTTACCAAGAGAAATAACACAAATGTGACA
AGGACACGAGATTTTGGGTATTGTTCACTTATAGGGAGTGATGACATCAGTGACTCACTC
TATGCAGCTTTGGTGGTATGCCCTGAAGTCTTTTTTTCTGTGCTTACTGCCTTGGCAAGT
GTCTCCATGATTGTCATTCTGTACAGACACAAGAAGAGTGTCCAACACATCCGTAGCACT
CATGGTTCCAGTCGATATTCCCCAGAGTCCAGAGCCACTCAAAACATCCTCACAGTGGTG
TCTACTTTTCTGGCCTTTTGTTCTCTCACCACCATCTTAAGAGGCTTTGTAGCTCTTTTC
CATGGTCACAGTTGGTGGCTGATGAATATTAATCACCTCACTTCTCTGTGCTTCCCCACT
TTTGCACCCTTTGTTCTTATGAGTCATTACTCCATTGTATCTAGACTCAGTTTGGTCTGG
TTAAGGAAAAAAAATATCTCA
>TIRANO Vmn1r71
ATGGACTTCTGGAATCTGGCAATCAGAATTATTTTCTTATTACAAACTGTGATTGGAATT
CTGGGAAATGTTTTCCTTATTTTCTACTATCTAGTCCTTTACTACAGAGAATGTACATTA
AAGCCCACAGATTTGATTTTAATGAATCTAATGGCAGCCAATCTGGTGATACTTCTCTCT
ATAGGTGTGCCCCAAAAAATGGCAATATGGGGACTGAAGGAGTTCTTGAATCATTTAGAA
TGTGAGATTCTATTGTTCGTTCAAGGATTTAGTCGAAGTATGTCCATTTGCACCATCTGT
CTCTTGAGTGTTTTCCAAACCCTGACCATCAGTCCCAAGAAATTTTGTTGGAAGTATTAT
AAATCCAACGCAGCCAAGTACATTGGCAGTTGCACTTCCCTACTCTGGGTCTTGCACGTG
TTGATTAATTTCATTTTCTTTCTGTACACATTTATCAAGAGAAATAACACAAATGTGACA
AGGACACGAGATTTTGGGTATTGTTCACTTATAGGGAGTGATGACATCAGTGACTCACTC
TATGCAGCTTTGGTGGTATGCCCTGAAGTCTTTTTTTCTGTGCTTACTGCCTTGGCAAGT
GTCTCCATGATTGTCATTCTGTACAGACACAAGAAGAGTGTCCAACACATCCGTAGCACT
CATGGTTCCAGTCGATATTCCCCAGAGTCCAGAGCCACTCAAAACATCCTCACAGTGGTG
TCTACTTTTCTGGCCTTTTGTtCTCTCACCACCATCTTAAGAGgCTTTGTAGCTCTTTTC
CATGGTCACAGTTGGTGGCTGATGAATATTAATCACCTCACTTCTCTGTGCTTCCCCACT
TTTGCACCCTTTGTTCTTATGAGTCATTACTCCATTGTATCTAGACTCAGTTTGGTCTGG
TTAAGGAAAAAAAATATCTCA
>ZALENDE Vmn1r71
ATGGACTTCTGGAATCTGGCAATCAGAATTATTTTCTTATTACAAACTGTGATTGGAATT
CTGGGAAATGTTTTCCTTATTTTCTACTATCTAGTCCTTTACTACAGAGAATGTACATTA
AAGCCCACAGATTTGATTTTAATGAATCTAATGGCAGCCAATCTGGTGATACTTCTCTCT
ATAGGTGTGCCCCAAAAAATGGCAATATGGGGACTGAAGGAGTTCTTGAATCATTTAGAA
TGTGAGATTCTATTGTTCGTTCAAGGATTTAGTCGAAGTATGTCCATTTGCACCATCTGT
CTCTTGAGTGTTTTCCAAACCCTGACCATCAGTCCCAAGAAATTTTGTTGGAAGTATTAT
AAATCCAACGCAGCCAAGTACATTGGCAGTTGCACTTCCCTACTCTGGGTCTTGCACGTG
TTGATTAATTTCATTTTCTTTCTGTACACATTTATCAAGAGAAATAACACAAATGTGACA
AGGACACGAGATTTTGGGTATTGTTCACTTATAGGGAGTGATGACATCAGTGACTCACTC
TATGCAGCTTTGGTGGTATGCCCTGAAGTCTTTTTTTCTGTGCTTACTGCCTtGGCAAGT
GTCTCCATGATtGTCATTCTGTACAGACACaAGAAGAGTGTCCAACACATCCGTAGCACT
CAtGGTtCCAGTCGATATtCCCCAGAGTCCAGAGCCACTCAAAACATCCTCaCAGTGGTG
TCTACTTTTCTGGCCTTTTGTTCTCTCACCACCATCTTAAGAGGCTTTGTAGCTCTTTTC
CATGGTCACAGTTGGTGGCTGATGAATATTAATCACCTCACTTCTCTGTGCTTCCCCACT
TTTGCACCCTTTGTTCTTATGAGTCATTACTCCATTGTATCTAGACTCAGTTTGGTCTGG
TTAAGGAAAAAAAATATCTCA
>CZECH I Vmn1r71
ATGGACTTCTGGAATCTGGCAATCAGAATTATTTTCTTATTACAAACTGTGACTGGAATT
CTGGGAAATGTTTTCCTTATTTTCTACTATCTAGTCCTTTACTACAGAGAATGTACATTA
AAGCCCACAGATTTGATTTTAATGAATCTAATGGCAGCCAATCTGGTGATACTTCTCTCT
ATAGGTGTGCCCCAAACAATGGCAATATGGGGACTGAAGGAGTTCTTGAATCATTTAGAA
TGTGAGATTCTATTGTTCGTTCAAGGATTTAGTCGAAGTATGTCCATTTGCACCATCTGT
CTCTTGAGTGTTTTCCAAACCCTGACCATCAGTCCCAAGAAATTTTGTTGGAAGTATTAT
AAATCCAACGCAGCCAAGTACATTGGCAGTTGCACTTCCCTACTCTGGGTCTTGCATGTG
TTGATTAATTTTATTTTCTTTCTGTACACATTTATCAAAAGAAATAACACAAATGTGACA
AGGACACGAGATTTTGGGTACTGTTCACTTATAGGGAGTGATGACATCAGTGACTCACTC
TATGCAGCTTTGGTGGTATGTCCTGAAGTCTTTTTTTCTGTGCTTACTGCCTTTACAAGT
GTCTCCATGATTGTCATTCTGTACAGACACAAGAAGAGGGTTCAACACATCCGTAGCACT
CATGGTTCCAGTCGATATTCCCCAGAGTCCAGAGCCACTCAAAACATCCTCACAGTGGTG
TCTACTTTTCTGGCCTTTTGTTCTCTCACCACCATCTTAAGAGGCTTTGTAGCTCTTTTC
CATGGTCACAGTTGGTGGCTGATGAATATTAATCACCTCACTTCTCTGTGTTTCCCCACT
TTTGCACCCTTTGTTCTTATGAGTCATTACTCCATTGTATCTAGACTCAGTTTGGTCTGG
TTAAGGAAAAAATATATCTCA
>CZECHII Vmn1r71
ATGGACTTCTGGAaTCTGGCAATCAGAATTATTTTCTTATCACAAACTGTGACTGGAACT
CTGGGAAATGTTTTCCTTATTTTCTACTATCTAGTCCTTTACTACAGAGAATGTACATTA
AAGCCCAGAGATTTGATTTTAATGAATCTAATGGCAGCCAATCTGGTGATACTTCTCTCT
ATAGGTGTGCCCCAAACAATGGCAATATGGGGATTGAAGGAGTTCTTGAATCATTTAGAA
TGTGAGATTTTATTGTTCGTTCAAGGATTTAGTCGAAGTATGTCCATTTGCACCATCTGT
CTCTTGAGTGTTTTCCAAACCCTGACCATCAGTCCCAAGAAATTTTGTTGGAAGTATTAT
AAATCCAACGCAGTCAAGTACATTGGCAGTTGCACTTCCCTACTCTGGGTCTTGCACGTG
TTGATTAATTTCATTTTCTTTCTGTACACATTTATCAAGAGAAATAACACAAATGTGACA
AGGACACGAGATTTTGGGTATTGTTCACTTATAGGGAGTGATGACATCAGTGACTCACTC
TATGCAGCTTTGGTGGTATGCCCTGAAGTCTTTTTTTCTGTGCTTACTGCCTTGGCAAGT
GTCTCCATGATTGTCATTCTGTACAGACACAAGAAGAGGGTTAAACACATCCGTAGCACT
CATGGTTCCAGTAGATATTCCCCAGAGTCCAGAGCCACTCAAAACATCCTCACAGTAGTG
TCTACTTTTCTGGCCTTTTGTACTCTCACCTCCATCTTAAGAGGCTGTGTAGCTCTTTTT
CATGGTCACAGTTGGTGGCTGATGAATATTAATCACCTTACTTCTCTGTGTTTCCCCACT
TTTGCACCCTTTGTTCTTATGAGTCATTACTCCATTGTATCTAGACTCAGTTTGGTCTGG
TTAAGAAAAAAAAATATCTCA
>PWD Vmn1r71
ATGGACTTCTGGAATCTGGCAATCAGAATTATTTTCTTATCACAAACTGTGACTGGAACT
CTGGGAAATGTTTTCCTTATTTTCTACTATCTAGTCCTTTACTACAGAGAATGTACATTA
AAGCCCAGAGATTTGATTTTAATGAATCTAATGGCAGCCAATCTGGTGATACTTCTCTCT
ATAGGTGTGCCCCAAACAATGGCAATATGGGGATTGAAGGAGTTCTTGAATCATTTAGAA
TGTGAGATTTTATTGTTCGTTCAAGGATTTAGTCGAAGTATGTCCATTTGCACCATCTGT
CTCTTGAGTGTTTTCCAAACCCTGACCATCAGTCCCAAGAAATTTTGTTGGAAGTATTAT
AAATCCAACGCAGTCAAGTACATTGGCAGTTGCACTTCCCTACTCTGGGTCTTGCACGTG
TTGATTAATTTCATTTTCTTTCTGTACACATTTATCAAGAGAAATAACACAAATGTGACA
AGGACACGAGATTTTGGGTATTGTTCACTTATAGGGAGTGATGACATCAGTGACTCACTC
TATGCAGCTTTGGTGGTATGCCCTGAAGTCTTTTTTTCTGTGCTTACTGCCTTGGCAAGT
GTCTCCATGATTGTCATTCTGTACAGACACAAGAAGAGGGTTAAACACATCCGTAGCACT
CATGGTTCCAGTAGATATTCCCCAGAGTCCAGAGCCACTCAAAACATCCTCACAGTAGTG
TCTACTTTTCTGGCCTTTTGTACTCTCACCTCCATCTTAAGAGGCTGTGTAGCTCTTTTT
CATGGTCACAGTTGGTGGCTGATGAATATTAATCACCTTACTTCTCTGTGTTTCCCCACT
TTTGCACCCTTTGTTCTTATGAGTCATTACTCCATTGTATCTAGACTCAGTTTGGTCTGG
TTAAGAAAAAAAAATATCTCA
>PWK Vmn1r71
ATGGACTTCTGGAATCTGGCAATCAGAATTATTTTCTTATCACAAACTGTGACTGGAACT
CTGGGAAATGTTTTCCTTATTTTCTACTATCTAGTCCTTTACTACAGAGAATGTACATTA
AAGCCCAGAGATTTGATTTTAATGAATCTAATGGCAGCCAATCTGGTGATACTTCTCTCT
ATAGGTGTGCCCCAAACAATGGCAATATGGGGATTGAAGGAGTTCTTGAATCATTTAGAA
TGTGAGATTTTATTGTTCGTTCAAGGATTTAGTCGAAGTATGTCCATTTGCACCATCTGT
CTCTTGAGTGTTTTCCAAACCCTGACCATCAGTCCCAAGAAATTTTGTTGGAAGTATTAT
AAATCCAACGCAGTCAAGTACATTGGCAGTTGCACTTCCCTACTCTGGGTCTTGCACGTG
TTGATTAATTTCATTTTCTTTCTGTACACATTTATCAAGAGAAATAACACAAATGTGACA
AGGACACGAGATTTTGGGTATTGTTCACTTATAGGGAGTGATGACATCAGTGACTCACTC
TATGCAGCTTTGGTGGTATGCCCTGAAGTCTTTTTTTCTGTGCTTACTGCCTTGGCAAGT
GTCTCCATGATTGTCATTCTGTACAGACACAAGAAGAGGGTTAAACACATCCGTAGCACT
CATGGTTCCAGTAGATATTCCCCAGAGTCCAGAGCCACTCAAAACATCCTCACAGTAGTG
TCTACTTTTCTGGCCTTTTGTACTCTCACCTCCATCTTAAGAGGCTGTGTAGCTCTTTTT
CATGGTCACAGTTGGTGGCTGATGAATATTAATCACCTTACTTCTCTGTGTTTCCCCACT
TTTGCACCCTTTGTTCTTATGAGTCATTACTCCATTGTATCTAGACTCAGTTTGGTCTGG
TTAAGAAAAAAAAATATCTCA
>SKIVE Vmn1r71
ATGGaCTTCTGGAaTCTGGCAATCAGAATTATTTTCTTATtACAAACTGTGACtGGAAtT
CTGGGAAATGTTTTCCTTATTTTCTACTATCTAGTCCTTTACTACAGAGAATGTACATTA
AAGCCCACAGATTTGATTTTAATGAATCTAATGGCAGCCAATCTGGTGATACTTCTCTCT
ATAGGTGTGCCCCAAACAATGGCAATATGGGGACTGAAGGAGTTCTTGAATCATTTAGAA
TGTGAGATTCTATTGTTCGTTCAAGGATTTAGTCGAAGTATGTCCATTTGCACCATCTGT
CTCTTGAGTGTTTTCCAAACCCTGACCATCAGTCCCAAGAAATTTTGTTGGAAGTATTAT
AAATCCAACGCAGCCAAGTACATTGGCAGTTGCACTTCCCTACTCTGGGTCTTGCACGTG
TTGATTAATTTCATTTTCTTTCTGTACACATTTATCAAGAGAAATAACACAAATGTGACA
AGGACACgAGATTTTGGGTATTGTTCACTTATAGGGAGTGATGACATCAGTGACTCACTC
TATGCAGCTTTGGTGGTATGCCCTGAAGTCTTTTTTTCTGTGCTTACTGCCTTGGCAAGT
GTCTCCATGATTGTCATTCTGTACAGACACAAGAAGAGTGTCCAACACATCCGTAGCACT
CATGGTTCCAGTCGATATTCCCCAGAGTCCAGAGCCACTCAAAACATCCTCACAGTGGTG
TCTACTTTTCTGGCCTTTTGTtCTCTCACCACCATCTTAAGAGGCTtTGTAGCTCTTTTC
CATGGTCACAGTTGGTGGCTGATGAATATTAATCACCTCACTTCTCTGtGCTTCCCCACT
TTTGCACCCTTTGTTCTTATGAGTCATTACTCCATTGTATCTAGACTCAGTTTGGTCTGG
TTAAGgAAAAAAAATATCTCA
