# Supplementary material for: A Candidate Subspecies Discrimination System Involving a Vomeronasal Receptor Gene with Different Alleles Fixed in M. m. domesticus and M. m. musculus
Source: PLoS One. 2010 Sep 9;5(9):e12638. doi: 10.1371/journal.pone.0012638 (PMC2936562; doi:10.1371/journal.pone.0012638)
Supplement: File S4 — Vmn1r67 gene sequences used to construct the gene tree for CODEML analysis. (0.01 MB TXT) [file pone.0012638.s005.txt]

>Mus musculus domesticus Vmn1r67
ATGGGCTTCAGAAATCTGGCCATCAAAATACTTTTCTTATCACAAATTACAAGTGGAATT
CTGGGAAATTTCTCTCTTCTTATCTATTATCTAGTCTACTATATACAACATGCATTAAAG
CCCACAGATTTGATTCTCATGCACCTAATGGCATCCAATGCCTTGATAGTTCTCTTTACA
GGAATGCCTCACACATTGGCAGCTTTTGAGATAAAGCAGTTTTTAAATGATCTTGGATGC
AGATTAATTTTGTACATTCAAAGTGTTGGCCGGAGTGTGTCCGTTAGTACAACCTGTCTC
TTGAGTGTCTTTCAAGCCATCACCATCAGTCACAGGAAATCCTGCTTTAAGGATCAAAAG
GTGAATGCTGCAAAGTACATTGGGTGCTGCATTTTCTCTCTCTGGGTCTTGTTTGTAATT
ATACATTTCATTTTCTTTGCATACATACTTGTCAAAAGGAATAGCAAAAATATGACAAGA
AACCGAAATTTTGAGTACTGTTCAATTAGAGGGGGTGATGACATCAATGCCTCACTCTAT
ACAGCATTAGTAGTGTGCCCTGAAATCTTCTTTTCTGTGCTCATTGCCTGGTCCAGTGTC
TCCATGATTGTCATTCTGTACAGACACAAGCAGACGTTTCAGCACATCCACAGCAATACT
ATTTACAGCAGAATCTCACCGGAATCCAGAGCCACTCAGAAGATCCTAGTCCTGGTGTGT
ACCTTCCTGGCATTTTATACCATCTCCTCTGTTTTACAAGGCTGCATTGCTCTTTTGCAT
AATCACAATTGGTGGCTGGTGAACATCACTCGCCTCACTTCTCTGTGTTTTCCATCCTTT
GGACCCTTCGTTCTTATGAATCATTGTACTTTTGTGCCCAGACTCAGTTTGATCTGGATG
TGGAATAAAATTACC
>Mus musculus musculus Vmn1r67
ATGGGCTTCAGAAATCTGGCCATCAAAATACTTTTTTTATCACAAATTACAACTGGAATT
CTGGGAAATTTCTCTCTTCTTATCTATTATCTAGTCTACTATATACAACATGCATTAAAG
CCCACAGATTTGATTCTCATGCAACTAATGGCATCCAATGCCTTGATAGTTCTCTCTAGA
GGTATGCCTCACACATTGGCAGCTTTTGAGTTAAAGCAGTTTTTAAATGATCTTGGATGC
AGATTAATTTTGTACATTCAAAGTGTTGGCCAGAGTGTGTCCATTAGTACAACCTGTCTC
TTGAGTGTCTTCCAAGCCATCACCATCAGTCGCAGGAAATCCTGCTGTAAGGATCAAAAG
GTGAATGCTGCAAAATACATTTGGTGCTGCATTTTCTCTCTCTGGGTCTTGTTTATAATT
ATACATTTCATTTTCTTTGCATACATACTTGTCAAAAGGAATAGCAAAAATATGACAAGA
AACCGAAATTTTGAGTACTGTTCAATTAGAGGGGGTGATGACATCAATGCCTCACTCTAT
ACAGCATTAGTGGTGTGCCCTGAAATCTTCTTTTCTGTGCTCATTGCCTGGTCCAGTGTC
TCCATGATTGTCATTCTGTACAGACACAAGCAGAGGTTTCAGCATATCCACAGCAATACT
ATTTACAGCAGAATCTCACCAGAATCCAGAGCCACTCAGAAGATCCTAGTCCTGGTGTGT
ACCTTCCTGGCATTTTATACCATCTCCTCTGTTTTACAAGGCTGCATTGCTCTTCTGCAT
AATCACAGTTGGTGGCTGGTGAACATCACTCGCCTCACTTCTCTGTGTTTTCCATCCTTT
GGACCCTTTGTTCTTATGAATCATTGTACTTTTATGCCCAGACTCAGTTTGATCTGCATA
TGGAATAAAATTACC
>Mus musculus castaneus Vmn1r67
ATGGGCTTCAGAAATCTGGCCATCAAAATACTTTTCTTATCACAAATTACAACTGGAATT
CTGGGAAATTTCTCTCTTCTTATCTATTATCTAGTCTACTATATACAACATGCATTAAAG
CCCACAGATTTGATTCTCATGCACCTAATGGCATCCAATGCCTTGATAGTTCTCTTTACA
GGAATGCCTCACACATTGGCAGCTTTTGAGATAAAGCAGTTTTTAAATGATCTTGGATGC
AGATTAATTTTGTACATTCAAAGTGTTGGCCGGAGTGTGTCCATTAGTACAACCTGTCTC
TTGAGTGTCTTTCAAGCCATCACCATCAGTCACAGGAAATCCTGCTGTAAGGATCAAAAG
GTGAATGCTGCAAAGTACATTGGGTGCTGCATTTTCTCTCTCTGGGTCTTGTTTGTAATT
ATACATTTCATTTTCTTTGCATACATACTTGTCAAAAGGAATAGCAAAAATATGACAAGA
AACCGAAATTTTGAGTACTGTTCAATTAGAGGGGGTGATGACATCAATGCCTCACTCTAT
ACAGCATTAGTGGTGTGCCCTGAAATCTTCTTTTCTGTGCTCATTGCCTGGTCCAGTGTC
TCCATGATTGTCATTCTGTACAGACACAAGCAGACGTTTCAGCACATCCACAGCAATACT
ATTTACAGCAGAATCTCACCGGAATCCAGAGCCACTCAGAAGATCCTAGTCCTGGTGTGT
ACCTTCCTGGCATTTTATACCATCTCCTCTGTTTTACAAGGCTGCATTGCTCTTTTGCAT
AATCACAATTGGTGGCTGGTGAACATCACTCGCCTCACTTCTCTGTGTTTTCCATCCTTT
GGACCCTTCGTTCTTATGAATCATTGTACTTTTGTGCCCAGACTCAGTTTGATCTGGATG
TGGAATAAAATTACC
>Mus spicilegus Vmn1r67
ATGGGCTTCAGAAATCTGGCCATCAAAATACTTTTCTTATCACAAATTACAACTGGAATT
CTGGGAAATTTCTCTCTTCTTATCTATTATCTAGTCTACTATATACAACATGCATTAAAG
CCCACAGATTTGATTCTCATGCAACTAATGGCATCCAATGCCTTGATAGTTCTCTCTAGA
GGTATGCCTCACACATTGGCAGCTTTTGAGTTAAAGCAGTTTTTAAATGATCTTGGATGC
AGATTAATTTTGTACATTCAAAGTGTTGGCCAGAGTGTGTCCATTAGTACAACCTGTCTC
TTGAGTGTCTTCCAAGCCATCACAATCAGTCGCAGGAAATCCTGCTGTAAGGATCAAAAG
GTGAATGCTGCAAAGTATATTTGGTGCTGCATTTTCTCTCTCTGGGTCTTGTTTATAATT
ATACATTTCATTTTCTTTGCATACATACTTGTCAAAAGGAATAGCAAAAATATGACAAGA
AACCGAAATTTTGAGTACTGTTCAATTAGAGGGGGTGATGACATCAATGCCTCACTCTAT
ACAGCATTAGTGGTGTGCCCTGAAATCGTCTTTTCTGTGCTCATTGCCTGGTCCAGTGTC
TCCATGATTGTCATTCTGTACAGACACAAGCAGAGGTTTCAGCACATCCACAGCAATACT
ATTTACAGCAGAATCTCACCGGAATCCAGAGCCACTCAGAAGATCCTAGTCCTGGTGTGT
ACCTTCCTGGCATTTTATACCATCTCCTCTGTTTTACAAGGCTGCATTGCTCTTCTGCAT
AATCACAGTTGGTGGCTGGTGAACATCACTCGCCTCACTTCTCTGTGTTTTCCATCCTTT
GGACCTTTTGTTCTTATGAATCATTGTACTTTTATGCCCAGACTCAGTTTGATCTGCATA
TGGAATAAAATTACC
>Mus macedonicus Vmn1r67
ATGGGCTTCAgAAATCTGGCCATCAAAATACTTTTCTTATCACAAATTACAACTGGAATT
CtGGGAAATTTCTCTCTTCTTATCTATTATGTAGTCTACTATATACAACATGCATTAAAG
CCCACAGATTTGATTCTCATGCAACTAATGGCATCCAATGCCTTGATAGTTCTCTCTAGA
GGTATGCCTCACACATTGGCAGCTTTTGAGTTAAAGCAGTTTTTAAATGATCTTGGATGC
AGATTAATTTTGTACATTCAAAGTGTTGGCCAGAGTGTGTCCATTAGTACAACCTGTCTC
TTGAGTGTCTTCCAAGCCATCACCATCAGTCgCAGGAAATCCTGCTGTAAGGATCAAAAG
GTGAATGCTGCAAAGTATATTTGGTGCTGCATTTTCTCTCTCtGGGTCTTGTTTATAATT
ATACATTTCATTTTCTTTGCATACATACTTGTCAAAAGGAATAGCAAAAATGTGACAAGA
AACCGAAATTTTGAGTACTGTTCAATTAGAGGGGGTGATGACATCAATGCCTCACTCTAT
ACAGCATTAGTGGTGTGCCCTGAAATCGTCTTTTCTGTGCTCATTGCCTGGTCCAGTGTC
TCCATGATTGTCATTCTGTACAGACACAAGCAGAGGTTTCAGCACATCCACAGCAATACT
ATTTACAGCAGAATCTCACCGGAATCCAGAGCCACTCAGAAGATCCTAGTCCTGGTGTGT
ACCTTCCTGGCATTTTATACCATCTCCTCTGTTTTACAAGGCTGCATTGCTCTTCTGCAT
AATCACAGTTGGtGGCTGGTGAACATCACTCGCCTCACTTCTCTGTGTTTTCCaTCCTTT
GGACCTTTTGTTCTTATGAATCATTGTACTTTTATGCCCAGACTCAGTTTGATCTGCATA
TGGAATAAAATTACCTAA
>Mus spretus Vmn1r67
ATGGGCTTCAGAAATCTGGCCATCAAAATACTTTTCTTATCACAAATTACAACTGGAATT
CTGGGAAATTTCTCTCTTCTTATCTATTATCTAGTCTACTATATACAACATGCATTAAAG
CCCACAGATTTGATTCTCATGCACCTAATGGCATCCAATGCCTTGATAGTTCTCTTTACA
GGAATGCCTCACACATTGGCAGCTTTTGAGATAAAGCAGTTTTTAAATGATCTTGGATGC
AGATTAATTTTGTACATTCAAAGTGTTGGCCGGAGTGTGTCCATTAGTACAACCTGTCTC
TTGAGTGTCTTCCAAGCCATCACCATCAGTCACAGGAAATCCTGCTGTAAGGATCAAAAG
GTGAATGCTGCAAAGTTCATTGGGTGCTGCATTTTCTCTCTCTGGGTCTTGTTTGTAATT
ATACATTTCATTTTCTTTGCATACATACTTGTCAAAAGGAATAGCAAAAATATGACAAGA
AACCGAAATTTTGAGTACTGTTCAATTAGAGGGGGTGATGACATCAATGCCTCACTCTAT
ACAGCATTAGTGGTGTGCCCTGAAATCTTCTTTTCTGTGCTCATTGCCTGGTCCAGTGTC
TCCATGATTGTCATTCTGTACAGACACAAGCAGAGGTTTCAGCACATCCACAGCAATACT
ATTTACAGCAGAATCTCACCGGAATCCAGAGCCACTCAGAAGATCCTAGTCCTGGTGTGT
ACCTTCCTGGCATTTTATACCATCTCCTCTGTTTTACAAGGCTGCATTGCTCTTTTGCAT
AATCACAATTGGTGGCTGGNGAACATCACTCGCCTCACTTCTCTGTGTTTTCCATCCTTT
GGACCCTTCGTTCTTATGAATCATTGTACTTTTGTGCCCAGACTCAGTTTGATCTGGATG
TGGAATAAAATTACC
>Mus caroli Vmn1r67
ATGGGCTTCAGAAATCTGGCCATCAAAATACTTTTCTTATCACAAATTACAAGTGGAATT
CTGGGAAATTTCTCTCTTCTTATCTATTATCTAGTCTACTATATACAACATGCATTAAAG
CCCACAGATTTGATTCTCATGCACCTAAtGGCATCCAATGCCTTGATAGTTCTCTTTACA
GGAaTGCCTCACACAtTGGCAGCTTTTGaGATaAAGCAGTTTTTAAATGATCTTGGATGC
aGATTAATTTTGTACATTCAAAGtGTTGGCCGGAGTGTGTCCATTaGtACaACCTGTCTC
TTGAGTGTCTTtCAaGCCATCACCATCAGTCACAGGAAATCCTGCTGTAAGGATCAAAAG
GTTAAAGCTACAAAGTACATTAGGTGCTCCATTTCCTCTCTCTGGGTCTTGTTTGTAATT
ATACATTTCATTTTCTTTGCATACATACTTGTCAAAAGGAATAGCAAAAATATGACAAGA
AACCGAAATTTTGAGTACTGTTCAATTAGAGGGGGTGATGACATCAATGCCTCACTCTAT
ACAGCATTAGTGGTGTGCCCTGAAATCTTCTTTTCTGTGCTCATTGCCTGGTCCAGTGTC
TCCATGATTGTCATTCTGTACAGACACAAGCAGACGTTTCAGCACATCCACAGCAATACT
ATTTACAGCAGAATCTCACCGGAATCCAGAGCCACTCAGAAGATCCTAGTCCTGGtGTGT
ACCTTCCTGGCATTTTATACCATCTCCTCTGTTTTACAAGGCTGCATTGCTCTTTTGCAT
AATCACAATTGGTGGCTGGTGAACATCACTCGCCTCACTTCTCTGTGTTTTCCATCCTTT
GGACCCTTCGTTCTTATGAATCATTGTACTTTTGTGCCCAGACTCAGTTTGATCTGGATG
TGGAATAAAATTACC
>Mus pahari Vmn1r67
ATGGGCTTCAGAAATTTGGCAATCAAAATACTTTTCTTATCACAAACTACAACTGGAATT
CTGGGAAATTTCTCTCTTCTTATCTATTATCTAGTCTACTATATACAACATGCATTAAAA
CCCACAGATTTGATTCTCATGCACTTAATGGCATCCAATGCCTTGATAGTTCTCTCTGCA
GGAATACCTCACACATTGGCAGCTTTTGAGTTAAAGCAGTTTTTAAATGATTTTGGATGC
AGATTAATTTTGTACATTCAAAGTGTTGGCCGGAGTGTGTCAATTAGCACCACCTGTCTC
CTGAGTGTCTTCCAAGCCATCACCATCAGTCACAGGGAATCCTGCTGTAATGATCAAAAG
GTGAATGCTGCAAAGTACATTGGGTGCTCCATTTTCTCTCTCTGGGTCTTGTTTATAATT
ATACATTTCATTTTCTTTGTGTACATACTTGTCAAAAGGAATAGCAAAAATATGACAAGA
ATCCGAAATTTTGAGTACTGTTCATTTGGAGGGGGTGATGACATCAATGCCTCACTCTAC
ACAGCATTAGCGGTGTGCCCTGAAATCTTCTTTTCTCTGCTCATTGCCTGGTCCAGTGTC
TTCATGATTGTTATTCTGTATAGACACAAGCAGAGGTTTCAGCACATCCACAGCAATACT
GTTTACAGCAGAATCTCACCAGAATCCAGAGCCACCCAGAAGATCCTAGTCCTGGTGTGT
ACCTTCCTGGCATTTTTTACTATCTCCTCTGTTTTAAAAGGCTGCATTTCTCATCTGCAT
AATCTCAATTGGTGGTTCGTGAACATCACTCGCCTCACTTCTCTGTGTTTTCCATCCTTT
GGACCCTTTGTTCTTATGAGTCATTGTACTTTTATGCCCAGACTCAGTTTGATCTGGATA
CGGAATAAAATTTCC
>Rattus norvegicus ortholog of mouse Vmn1r67 (see Methods)
ATGGACTTCTGGAATCTGGCAGTCAAAATAGTTTTCTTATCACAAACTACAACAGGAATT
CTGGGGAATTTCTTTCTTCTTATCCACTATCTATTCTACTGTACAGAACATGCATTAAAG
CCCACAGATTTGATTCTCATGCACCTAATGGCGTCCAATGTTTTGATAGTTCTCTCTAAA
GGAATGCCCCACACACTGGCAGCTTTTGGGTTGAAGAACTTTTTAAATGATTTCGGATGC
AGATTAATTTTGTACATTCAAATGGTCGGCCGGAGTGTGTCCATTAGCACAACCTGTCTC
TTGAGTGTCTTCCAAGCCATCAGCATCAGTAACAGAGAATCCTGTTGTGAAAATCAAAAG
TTGAAAGCTGCAAAGTATATTGGCTGCTCCATTTCTTCTCTCTGGGTCATGTCCATAAGT
ATAAATTTCATTTTCTTTGTCTACATACTTGTCAAAAGGAATAGCAAAAACAGTACAAGA
AACCGATATTATAAGTACTGTTCTACTGGAGGGGGTGATGATATCAATGCCGTACTCTAT
ACAGCATTAGTGGTGTGCCCTGAAATCTTCTTTTCTGTGCTCATTGCCTGGTCCAGTGGC
TCCATGATTGTCATTCTGTACAGACACAAGCAGAGGGTTCAACACATCCACAGCTGTCCT
GTTTCCAGCAAAAACTCACCAGAATCTCAAGCCACTAAGAAGATCCTAGTCCTGGTGTGT
ACCTTCCTGGCATTTTATACTCTCTCCTCTGTCTTACAAGGCTGCATTGCTCTTCTATAT
AATCACAGTTGGTGGCTGGTGAATGTCACTCGCTTCACTTCTCTGTGTTTTCCATCCTTT
GGACACTTTGTTCTTATGAGTCATTACTCTTTTATGCCTAGATTCAGTTTGATCTGGATA
TGGAATAAAATCTCC
