# Supplementary material for: A Candidate Subspecies Discrimination System Involving a Vomeronasal Receptor Gene with Different Alleles Fixed in M. m. domesticus and M. m. musculus
Source: PLoS One. 2010 Sep 9;5(9):e12638. doi: 10.1371/journal.pone.0012638 (PMC2936562; doi:10.1371/journal.pone.0012638)
Supplement: File S5 — Synonymous and nonsynonymous sites in Vmn1r67. Synonymous and nonsynonymous sites where apparent homoplasy was discovered when the species tree was used instead of the gene tree in CODEML analysis. (0.00 MB TXT) [file pone.0012638.s006.txt]

Codon	ApproxNT	Was	Is	WasAA	IsAA	SorN	NumBranchesWithChange	Branches
18	54	ACT	AGT	T	S	NonSynon	2	4,9
48	144	CAC	CAA	H	Q	NonSynon	2	5,7
59	177	TTT	TCT	F	S	NonSynon	3	5,7,10
60	180	ACA	AGA	T	R	NonSynon	2	5,7
61	183	GGA	GGT	G	G	Synon	2	5,7
71	213	ATA	TTA	I	L	NonSynon	3	5,7,10
91	273	CGG	CAG	R	Q	NonSynon	2	5,7
104	312	TTC	TTT	F	F	Synon	2	3,9
111	333	CAC	CGC	H	R	NonSynon	2	5,7
128	384	GGG	TGG	G	W	NonSynon	2	5,7
139	417	GTA	ATA	V	I	NonSynon	3	5,7,10
212	636	AGG	ACG	R	T	NonSynon	2	3,9
227	681	CCG	CCA	P	P	Synon	2	5,10
259	777	TTG	CTG	L	L	Synon	3	5,7,10
263	789	AAT	AGT	N	S	NonSynon	2	5,7
283	849	TTC	TTT	F	F	Synon	3	5,7,10
292	876	GTG	ATG	V	M	NonSynon	3	5,7,10
299	897	TGG	TGC	W	C	NonSynon	2	5,7
300	900	ATG	ATA	M	I	NonSynon	3	5,7,10

Num homoplasies 19

Branch Information
1	Branch 1:    8..9  (n= 1.0 s= 0.0)
2	Branch 2:    9..10 (n= 0.0 s= 0.0)
3	Branch 3:   10..11 (n= 1.0 s= 1.0)
4	Branch 4:   11..1  (domesticus_vmn1r67)  (n= 3.0 s= 1.0)
5	Branch 5:   11..2  (musculus_vmn1r67)  (n=13.0 s= 8.0)
6	Branch 6:   11..3  (castaneus_vmn1r67)  (n= 0.0 s= 0.0)
7	Branch 7:   10..4  (spicilegus_vmn1r67)  (n=13.0 s= 6.0)
8	Branch 8:    9..5  (spretus_vmn1r67)  (n= 2.0 s= 0.0)
9	Branch 9:    8..6  (caroli_vmn1r67)  (n= 6.0 s= 2.0)
10	Branch 10:   8..7  (pahari_vmn1r67)  (n=28.0 s=18.0)
