# Supplementary material for: A Candidate Subspecies Discrimination System Involving a Vomeronasal Receptor Gene with Different Alleles Fixed in M. m. domesticus and M. m. musculus
Source: PLoS One. 2010 Sep 9;5(9):e12638. doi: 10.1371/journal.pone.0012638 (PMC2936562; doi:10.1371/journal.pone.0012638)
Supplement: File S6 — Vmn1r67 amino acid sequences used in constructing Fig. 3. (0.00 MB TXT) [file pone.0012638.s007.txt]

>WSB Vmn1r67 aa
MSFRNLAIKILFLSQITSGILGNFSLLIYYLVYYIQHALKPTDLILMHLMASNALIVLFT
GMPHTLAAFEIKQFLNDLGCRLILYIQSVGRSVSVSTTCLLSVFQAITISHRKSCFKDQK
VNAAKYIGCCIFSLWVLFVIIHFIFFAYILVKRNSKNMTRNRNFEYCSIRGGDDINASLY
TALVVCPEIFFSVLIAWSSVSMIVILYRHKQTFQHIHSNTIYSRISPESRATQKILVLVC
TFLAFYTISSVLQGCIALLHNHNWWLVNITRLTSLCFPSFGPFVLMNHCTFVPRLSLIWM
WNKIT
>LEWES Vmn1r67 aa
MSFRNLAIKILFLSQITSGILGNFSLLIYYLVYYIQHALKPTDLILMHLMASNALIVLFT
GMPHTLAAFEIKQFLNDLGCRLILYIQSVGRSVSVSTTCLLSVFQAITISHRKSCFKDQK
VNAAKYIGCCIFSLWVLFVIIHFIFFAYILVKRNSKNMTRNRNFEYCSIRGGDDINASLY
TALVVCPEIFFSVLIAWSSVSMIVILYRHKQTFQHIHSNTIYSRISPESRATQKILVLVC
TFLAFYTISSVLQGCIALLHNHNWWLVNITRLTSLCFPSFGPFVLMNHCTFVPRLSLIWM
WNKIT
>PERA Vmn1r67 aa
MGFRNLAIKILFLSQITSGILGNFSLLIYYLVYYIQHALKPTDLILMHLMASNALIVLFT
GMPHTLAAFEIKQFLNDLGCRLILYIQSVGRSVSVSTTCLLSVFQAITISHRKSCFKDQK
VNAAKYIGCCIFSLWVLFVIIHFIFFAYILVKRNSKNMTRNRNFEYCSIRGGDDINASLY
TALVVCPEIFFSVLIAWSSVSMIVILYRHKQTFQHIHSNTIYSRISPESRATQKILVLVC
TFLAFYTISSVLQGCIALLHNHNWWLVNITRLTSLCFPSFGPFVLMNHCTFVPRLSLIWM
WNKIT
>TIRANO Vmn1r67 aa
MGFRNLAIKILFLSQITSGILGNFSLLIYYLVYYIQHALKPTDLILMHLMASNALIVLFT
GMPHTLAAFEIKQFLNDLGCRLILYIQSVGRSVSISTTCLLSVFQAITISHRKSCFKDQK
VNAAKYIGCCIFSLWVLFVIIHFIFFAYILVKRNSKNMTRNRNFEYCSIRGGDDINASLY
TALVVCPEIFFSVLIAWSSVSMIVILYRHKQTFQHIHSNTIYSRISPESRATQKILVLVC
TFLAFYTISSVLQGCIALLHNHNWWLVNITRLTSLCFPSFGPFVLMNHCTFVPRLSLIWM
WNKIT
>ZALENDE Vmn1r67 aa
MGFRNLAIKILFLSQITSGILGNFSLLIYYLVYYIQHALKPTDLILMHLMASNALIVLFT
GMPHTLAAFEIKQFLNDLGCRLILYIQSVGRSVSISTTCLLSVFQAITISHRKSCFKDQK
VNAAKYIGCCIFSLWVLFVIIHFIFFAYILVKRNSKNMTRNRNFEYCSIRGGDDINASLY
TALVVCPEIFFSVLIAWSSVSMIVILYRHKQTFQHIHSNTIYSRISPESRATQKILVLVC
TFLAFYTISSVLQGCIALLHNHNWWLVNITRLTSLCFPSFGPFVLMNHCTFVPRLSLIWM
WNKIT
>CZECH I Vmn1r67 aa
MGFRNLAIKILFLSQITTGILGNFSLLIYYLVYYIQHALKPTDLILMQLMASNALIVLSR
GMPHTLAAFELKQFLNDLGCRLILYIQSVGQSVSISTTCLLSVFQAITISRRKSCCKDQK
VNAAKYIWCCIFSLWVLFIIIHFIFFAYILVKRNSKNMTRNRNFEYCSIRGGDDINASLY
TALVVCPEIFFSVLIAWSSVSMIVILYRHKQRFQHIHSNTIYSRISPESRATQKILVLVC
TFLAFYTISSVLQGCIALLHNHSWWLVNITRLTSLCFPSFGPFVLMNHCTFMPRLSLICI
WNKIT
>CZECHII Vmn1r67 aa
MGFRNLAIKILFLSQITTGILGNFSLLIYYLVYYIQHALKPTDLILMQLMASNALIVLSR
GMPHTLAAFELKQFLNDLGCRLILYIQSVGQSVSISTTCLLSVFQAITISRRKSCCKDQK
VNAAKYIWCCIFSLWVLFIIIHFIFFAYILVKRNSKNMTRNRNFEYCSIRGGDDINASLY
TALVVCPEIFFSVLIAWSSVSMIVILYRHKQRFQHIHSNTIYSRISPESRATQKILVLVC
TFLAFYTISSVLQGCIALLHNHSWWLVNITRLTSLCFPSFGPFVLMNHCTFMPRLSLICI
WNKIT
>PWD Vmn1r67 aa
MGFRNLAIKILFLSQITTGILGNFSLLIYYLVYYIQHALKPTDLILMQLMASNALIVLSR
GMPHTLAAFELKQFLNDLGCRLILYIQSVGQSVSISTTCLLSVFQAITISRRKSCCKDQK
VNAAKYIWCCIFSLWVLFIIIHFIFFAYILVKRNSKNMTRNRNFEYCSIRGGDDINASLY
TALVVCPEIFFSVLIAWSSVSMIVILYRHKQRFQHIHSNTIYSRISPESRATQKILVLVC
TFLAFYTISSVLQGCIALLHNHSWWLVNITRLTSLCFPSFGPFVLMNHCTFMPRLSLICI
WNKIT
>PWK Vmn1r67 aa
MGFRNLAIKILFLSQITTGILGNFSLLIYYLVYYIQHALKPTDLILMQLMASNALIVLSR
GMPHTLAAFELKQFLNDLGCRLILYIQSVGQSVSISTTCLLSVFQAITISRRKSCCKDQK
VNAAKYIWCCIFSLWVLFIIIHFIFFAYILVKRNSKNMTRNRNFEYCSIRGGDDINASLY
TALVVCPEIFFSVLIAWSSVSMIVILYRHKQRFQHIHSNTIYSRISPESRATQKILVLVC
TFLAFYTISSVLQGCIALLHNHSWWLVNITRLTSLCFPSFGPFVLMNHCTFMPRLSLICI
WNKIT
>SKIVE Vmn1r67 aa
MGFRNLAIKILFLSQITTGILGNFSLLIYYLVYYIQHALKPTDLILMQLMASNALIVLSR
GMPHTLAAFELKQFLNDLGCRLILYIQSVGQSVSISTTCLLSVFQAITISRRKSCCKDQK
VNAAKYIWCCIFSLWVLFIIIHFIFFAYILVKRNSKNMTRNRNFEYCSIRGGDDINASLY
TALVVCPEIFFSVLIAWSSVSMIVILYRHKQRFQHIHSNTIYSRISPESRATQKILVLVC
TFLAFYTISSVLQGCIALLHNHSWWLVNITRLTSLCFPSFGPFVLMNHCTFMPRLSLICI
WNKIT
